# Supplementary material for: Conditional Loss of BAF (mSWI/SNF) Scaffolding Subunits Affects Specification and Proliferation of Oligodendrocyte Precursors in Developing Mouse Forebrain
Source: Front Cell Dev Biol. 2021 Jul 15;9:619538. doi: 10.3389/fcell.2021.619538 (PMC8320002; doi:10.3389/fcell.2021.619538)
Supplement: Supplementary file 1 [file Data_Sheet_1.XLS]

## Sheet: Diff.Expression
gene.name	baseMean	log2FoldChange	lfcSE	stat	pvalue	padj	P3Srg170dcKOhGFAPCortexMUT_M1	P3Srg170dcKOhGFAPCortexMUT_M2	P3Srg170dcKOhGFAPCortexMUT_M3	P3Srg170dcKOhGFAPCortexMUT_M4	P3Srg170dcKOhGFAPCortexWT_C1	P3Srg170dcKOhGFAPCortexWT_C2	P3Srg170dcKOhGFAPCortexWT_C3	P3Srg170dcKOhGFAPCortexWT_C4
ENSMUSG00000102693	NA	0	NA	NA	NA	NA	NA	0	0	0	0	0	0	0	0
ENSMUSG00000064842	Gm26206	0	NA	NA	NA	NA	NA	0	0	0	0	0	0	0	0
ENSMUSG00000051951	Xkr4	135281984906213	-0.318205409017325	0.19521167606392	-163005315785072	0.10309026257314	0.209969431162789	13318428717081	908734755711546	803372012255651	171700776719755	189552080094925	156342397441914	13793201940717	122333641618413
ENSMUSG00000102851	NA	0.570059000994826	-0.00818585919181362	0.185597180278358	-0.044105514855002	0.964820296845761	NA	108810692133015	108054073211837	0	0	239182435451009	0	0	0
ENSMUSG00000103377	NA	0.467383561218416	0.0846433581115917	0.17785545421406	0.475910949628332	0.634137821040003	NA	108810692133015	0	17540873630036	0	0	0	0	0.896874205413582
ENSMUSG00000104017	NA	0.24709064603123	-0.00529985929798546	0.134400432844307	-0.0394333499217592	0.968544891186362	NA	0	0	0	0.780812990994791	119591217725505	0	0	0
ENSMUSG00000103025	NA	0.284556613671677	-0.00575888347155772	0.139859769389062	-0.0411761258917686	0.967155486305674	NA	0	108054073211837	0	0	119591217725505	0	0	0
ENSMUSG00000089699	Gm1992	0	NA	NA	NA	NA	NA	0	0	0	0	0	0	0	0
ENSMUSG00000103201	NA	0.541293172663689	0.110378965246351	0.19982996918484	0.552364421095675	0.580698701731201	NA	108810692133015	108054073211837	0.877043681501802	0	0	12846540463592	0	0
ENSMUSG00000103147	NA	0.552629032969671	-0.13082446048777	0.200680413660192	-0.651904478876012	0.514462795399391	NA	0	108054073211837	0	0	119591217725505	12846540463592	0.859925308024753	0
ENSMUSG00000103161	NA	0.233614989040617	0.0495688876483061	0.134400432844307	0.368814940542104	0.712265667621036	NA	108810692133015	0	0	0.780812990994791	0	0	0	0
ENSMUSG00000102331	NA	11511381632571	0.385529939223787	0.339417131267935	113585881120258	0.256015658859938	0.413751421732652	979296229197131	162081109817755	149097425855306	140546338379062	167427704815707	115618864172328	343970123209901	538124523248149
ENSMUSG00000102348	NA	427184542238317	0.0942906632741273	0.350848944961794	0.268750026551726	0.788122051870697	0.873259652292437	435242768532058	32416221963551	526226208901081	546569093696354	239182435451009	38539621390776	601947715617327	358749682165433
ENSMUSG00000102592	NA	0	NA	NA	NA	NA	NA	0	0	0	0	0	0	0	0
ENSMUSG00000088333	Gm27396	0	NA	NA	NA	NA	NA	0	0	0	0	0	0	0	0
ENSMUSG00000102343	NA	0	NA	NA	NA	NA	NA	0	0	0	0	0	0	0	0
ENSMUSG00000025900	Rp1	597761492078963	-107834862020457	0.351208505568486	-307039437572586	0.00213776285335851	0.0090521327193547	217621384266029	216108146423673	350817472600721	0.780812990994791	837138524078533	899257832451439	13758804928396	807186784872224
ENSMUSG00000102948	NA	0	NA	NA	NA	NA	NA	0	0	0	0	0	0	0	0
ENSMUSG00000109048	NA	0	NA	NA	NA	NA	NA	0	0	0	0	0	0	0	0
ENSMUSG00000104123	NA	0	NA	NA	NA	NA	NA	0	0	0	0	0	0	0	0
ENSMUSG00000025902	Sox17	87047973331874	-0.53562806827258	0.197992504540594	-270529467524748	0.00682438220735391	0.0238550233058411	772555914144403	615908217307469	903354991946856	491912184326718	114807569016485	106626285847813	100611261038896	959655399792533
ENSMUSG00000104238	NA	0.149489022156881	-0.0327342327711312	0.134400432844307	-0.243557495153691	0.80757355096426	NA	0	0	0	0	119591217725505	0	0	0
ENSMUSG00000102269	NA	0.646644039482152	-0.0538305822967364	0.209160641398626	-0.257364779227963	0.79689718942066	NA	108810692133015	108054073211837	0	0	0	12846540463592	171985061604951	0
ENSMUSG00000096126	Gm22307	0	NA	NA	NA	NA	NA	0	0	0	0	0	0	0	0
ENSMUSG00000103003	NA	0	NA	NA	NA	NA	NA	0	0	0	0	0	0	0	0
ENSMUSG00000104328	NA	0.0976016238743489	0.0221345141751603	0.134400432844307	0.164690795310172	0.86918736232804	NA	0	0	0	0.780812990994791	0	0	0	0
ENSMUSG00000102735	NA	0.701345206564491	-0.272068004288119	0.19833764133792	-137174165454847	0.170143876200343	NA	0	0	0	0	0	38539621390776	0.859925308024753	0.896874205413582
ENSMUSG00000098104	Gm6085	166929747738063	-0.0918498290227046	0.302628064901358	-0.303507307072274	0.761503279702909	NA	0	32416221963551	17540873630036	0.780812990994791	239182435451009	25693080927184	171985061604951	0.896874205413582
ENSMUSG00000102175	NA	0.693261010309542	-0.0766332941526693	0.22501453426882	-0.340570418714007	0.733427001916972	NA	108810692133015	108054073211837	0	0	119591217725505	12846540463592	0	0.896874205413582
ENSMUSG00000088000	Gm25493	0	NA	NA	NA	NA	NA	0	0	0	0	0	0	0	0
ENSMUSG00000103265	NA	0	NA	NA	NA	NA	NA	0	0	0	0	0	0	0	0
ENSMUSG00000103922	NA	421651833974612	0.86694853022186	0.335285065957257	25857057717339	0.00971798468812957	0.0320237709831781	979296229197131	0	877043681501802	109313818739271	119591217725505	12846540463592	0.859925308024753	0.896874205413582
ENSMUSG00000033845	Mrpl15	11179679836949	0.352191808169701	0.112589248927511	312811224450442	0.00175932980118495	0.00767604683493272	117080304735124	132906510050559	14102862398549	112124745506852	101413352631228	854294940828867	94075828697908	110315527265871
ENSMUSG00000102275	NA	118626476216773	0.0529350073773264	0.324920090540743	0.162917003036747	0.870583783199964	0.924135043807958	108810692133015	151275702496571	140326989040288	85889429009427	167427704815707	102772323708736	111790290043218	807186784872224
ENSMUSG00000025903	Lypla1	566979898151539	0.341985918459321	0.132816713465248	257487111024474	0.0100277446784776	0.0328902669322592	528819963766451	628874706092889	745487129276532	640266652615729	452054803002408	583232937047076	435122205860525	521980787550705
ENSMUSG00000104217	NA	0	NA	NA	NA	NA	NA	0	0	0	0	0	0	0	0
ENSMUSG00000033813	Tcea1	547303400978063	0.407627730017134	0.104225065797309	391103355895084	9.1902e+09	0.000618538506285349	608251769023551	612666595111114	658659804807854	623088766813843	50945858751065	440636337901205	415343923775956	510321422880328
ENSMUSG00000062588	Gm6104	715211894739975	-0.206079105565125	0.347810322707419	-0.592504282106891	0.553512954151068	0.700364056278233	435242768532058	97248665890653	613930577051262	468487794596875	119591217725505	899257832451439	687940246419802	448437102706791
ENSMUSG00000103280	NA	734115960156193	0.705704587747893	0.201561625823908	350118523237367	0.000463193779795011	0.00250616370459496	100105836762373	896848807658244	780568876536604	101505688829323	681669941035377	590940861325231	395565641691386	511218297085742
ENSMUSG00000002459	Rgs20	603460520659064	0.323052547724873	0.111177261699667	290574298004896	0.00366382261797807	0.0141942462314853	67353818430336	60186118778993	784077051262611	628554457750807	530985006701241	581948283000717	505636081118555	521083913345291
ENSMUSG00000091305	Gm17100	0.676360764178485	0.162521946017256	0.212133120784583	0.766131877078708	0.44359783736258	NA	108810692133015	216108146423673	0.877043681501802	0	0	12846540463592	0	0
ENSMUSG00000102653	NA	0.592814910748545	0.0333821534731925	0.205222969528386	0.16266285177486	0.870783897353921	NA	108810692133015	0	0	156162598198958	119591217725505	0	0	0.896874205413582
ENSMUSG00000085623	Gm16041	0.517302862013855	-0.0225210367588278	0.197782320930167	-0.113867794921769	0.909342595409403	NA	0	0	0.877043681501802	0.780812990994791	119591217725505	12846540463592	0	0
ENSMUSG00000091665	Gm17101	0.529254665374198	0.0908338391495562	0.182922096340321	0.496571168638713	0.619491488761209	NA	0	216108146423673	0.877043681501802	0	119591217725505	0	0	0
ENSMUSG00000033793	Atp6v1h	462230257718161	0.1044222207226	0.0872918087192376	119624306397935	0.231601720139775	0.384959375082147	465492140945036	508394414461692	507983700325844	435303242479596	420123947869698	429331382293244	442775541101945	488437692268237
ENSMUSG00000104352	NA	0	NA	NA	NA	NA	NA	0	0	0	0	0	0	0	0
ENSMUSG00000104046	NA	0.271080956681064	0.0517198752675826	0.137167731160956	0.377055702750477	0.706132209786176	NA	108810692133015	108054073211837	0	0	0	0	0	0
ENSMUSG00000102907	NA	0	NA	NA	NA	NA	NA	0	0	0	0	0	0	0	0
ENSMUSG00000025905	Oprk1	790223032476024	112550680001193	0.227284723935297	495196852883233	7.34665e+07	8.51683e+08	124044189031637	832016363731142	114015678595234	124149265568172	478364870902019	693713185033967	300973857808664	394624650381976
ENSMUSG00000103936	NA	0	NA	NA	NA	NA	NA	0	0	0	0	0	0	0	0
ENSMUSG00000093015	Gm22463	0	NA	NA	NA	NA	NA	0	0	0	0	0	0	0	0
ENSMUSG00000103519	NA	0	NA	NA	NA	NA	NA	0	0	0	0	0	0	0	0
ENSMUSG00000033774	Npbwr1	978410268147348	0.822256058418971	0.166883368180471	492713005126891	8.34462e+07	9.53886e+08	128396616716957	110215154676073	139449945358787	127272517532151	681669941035377	783638968279111	644943981018565	663686912006051
ENSMUSG00000103090	NA	0	NA	NA	NA	NA	NA	0	0	0	0	0	0	0	0
ENSMUSG00000025907	Rb1cc1	168091327542096	-0.147152475091255	0.102291860047918	-143855508172715	0.150276620686051	0.279326526715483	165283441350049	143711917371743	151816261267962	176385654665723	155946947914058	197065930711501	177746561168716	176773905887017
ENSMUSG00000090031	4732440D04Rik	111401636666548	0.318871890717516	0.219108234475371	145531678205074	0.145581582738364	0.272935569127693	130572830559617	125342724925731	129802464862267	113217883694245	11839530554825	127180750589561	507355931734604	959655399792533
ENSMUSG00000087247	Fam150a	109475056846884	0.128456874869873	0.266639078163287	0.481763122475271	0.62997422924874	NA	0	216108146423673	0.877043681501802	234243897298437	119591217725505	12846540463592	0	0.896874205413582
ENSMUSG00000103355	NA	0.135067591514796	0.0221345141751604	0.134400432844307	0.164690795310173	0.86918736232804	NA	0	108054073211837	0	0	0	0	0	0
ENSMUSG00000102706	NA	0.219260920375451	0.049568887648306	0.134400432844307	0.368814940542103	0.712265667621037	NA	0	0	17540873630036	0	0	0	0	0
ENSMUSG00000103845	NA	403190194054762	-0.0475084151676294	0.232133545007217	-0.204659844255393	0.837837895903806	0.90510048465848	337313145612345	399800070883796	350817472600721	491912184326718	394651018494166	411089294834944	490157425574109	349780940111297
ENSMUSG00000033740	St18	217312462739086	130764338741031	0.190156510400715	687666903780852	61.2682	18207.4	359075284038948	297148701332551	275391715991566	331845521172786	150684934334136	140027291053153	114370065967292	699561880222594
ENSMUSG00000103329	NA	268033873135116	0.943910403526946	0.323847361302316	291467683951821	0.00356057022590646	0.0138729061768089	326432076399044	756378512482857	350817472600721	624650392795833	0	0	0.859925308024753	0
ENSMUSG00000104385	NA	0.343245449228342	0.119518582428132	0.165979564663893	0.720080105464527	0.471475675844398	NA	108810692133015	0	0.877043681501802	0.780812990994791	0	0	0	0
ENSMUSG00000102135	NA	204370769787442	-0.0410213668986345	0.320295269640155	-0.128073595794034	0.898090731444981	NA	217621384266029	216108146423673	263113104450541	0.780812990994791	119591217725505	38539621390776	0.859925308024753	269062261624075
ENSMUSG00000103282	NA	0	NA	NA	NA	NA	NA	0	0	0	0	0	0	0	0
ENSMUSG00000102534	NA	0	NA	NA	NA	NA	NA	0	0	0	0	0	0	0	0
ENSMUSG00000102213	NA	0	NA	NA	NA	NA	NA	0	0	0	0	0	0	0	0
ENSMUSG00000103629	NA	0	NA	NA	NA	NA	NA	0	0	0	0	0	0	0	0
ENSMUSG00000051285	Pcmtd1	201955953401455	0.0568548341961086	0.099450124861077	0.571691933776149	0.567530700053019	0.711828591784702	226979103789468	191471817731375	193212723034847	212146889653285	197325509247083	22481445811286	179380419253963	190316706388762
ENSMUSG00000098201	Gm26983	0.859024457611927	0.39678473118323	0.235203715074448	168698326494391	0.0916065699059222	NA	217621384266029	216108146423673	17540873630036	0.780812990994791	0	0	0	0
ENSMUSG00000103509	NA	504442685086292	0.213492058228909	0.319048754316218	0.669151831313251	0.503398629503742	0.659037814482406	587577737518278	183691924460122	280653978080577	117121948649219	466405749129468	38539621390776	395565641691386	565030749410557
ENSMUSG00000048538	Gm9826	0.747574360360567	-0.119975419928751	0.219076304057066	-0.547642158037771	0.58393763596698	NA	108810692133015	0	0	0.780812990994791	239182435451009	0	171985061604951	0
ENSMUSG00000103709	NA	0	NA	NA	NA	NA	NA	0	0	0	0	0	0	0	0
ENSMUSG00000077244	Gm23274	0	NA	NA	NA	NA	NA	0	0	0	0	0	0	0	0
ENSMUSG00000102768	NA	0	NA	NA	NA	NA	NA	0	0	0	0	0	0	0	0
ENSMUSG00000097797	Gm26901	663469483562234	0.629950500337919	0.209606775682342	300539187384193	0.00265238881338576	0.0108913473441323	761674844931102	896848807658244	868273244686784	741772341445051	574037845082423	655173563643191	352569376290149	457405844760927
ENSMUSG00000103498	NA	0	NA	NA	NA	NA	NA	0	0	0	0	0	0	0	0
ENSMUSG00000103067	NA	0	NA	NA	NA	NA	NA	0	0	0	0	0	0	0	0
ENSMUSG00000102320	NA	0	NA	NA	NA	NA	NA	0	0	0	0	0	0	0	0
ENSMUSG00000104226	NA	0	NA	NA	NA	NA	NA	0	0	0	0	0	0	0	0
ENSMUSG00000103903	NA	0.350048918520984	-0.03989559722466	0.147732387707701	-0.2700531538392	0.787119361302885	NA	0	108054073211837	0	0	0	0	171985061604951	0
ENSMUSG00000103557	NA	0	NA	NA	NA	NA	NA	0	0	0	0	0	0	0	0
ENSMUSG00000025909	Sntg1	443576515488253	-0.241719748988373	0.10886382205765	-222038639117748	0.026392550038438	0.0726690884403345	459181120801321	387914122830494	353448603645226	422419828128182	481952607433784	479175959291981	471239068797565	49328081297747
ENSMUSG00000102647	NA	340481583348783	-0.482099601049456	0.345228401263699	-139646564212198	0.162574319963304	0.296169298871914	108810692133015	216108146423673	263113104450541	234243897298437	597956088627524	25693080927184	687940246419802	358749682165433
ENSMUSG00000086235	Gm16284	105974530025701	-0.153300064293122	0.251630599523441	-0.60922663850682	0.542374225731473	NA	0	108054073211837	17540873630036	0	119591217725505	0	0.859925308024753	358749682165433
ENSMUSG00000102253	NA	0	NA	NA	NA	NA	NA	0	0	0	0	0	0	0	0
ENSMUSG00000093970	Gm23358	0	NA	NA	NA	NA	NA	0	0	0	0	0	0	0	0
ENSMUSG00000103884	NA	0	NA	NA	NA	NA	NA	0	0	0	0	0	0	0	0
ENSMUSG00000084353	Gm15452	0	NA	NA	NA	NA	NA	0	0	0	0	0	0	0	0
ENSMUSG00000103933	NA	844145189424391	0.165241371998223	0.349630981573365	0.47261650341919	0.636486806085822	0.767249879016135	870485537064116	32416221963551	166638299485342	85889429009427	956729741804038	513861618543679	120389543123465	358749682165433
ENSMUSG00000076135	Gm24276	0	NA	NA	NA	NA	NA	0	0	0	0	0	0	0	0
ENSMUSG00000086195	Gm6152	0	NA	NA	NA	NA	NA	0	0	0	0	0	0	0	0
ENSMUSG00000104504	NA	0	NA	NA	NA	NA	NA	0	0	0	0	0	0	0	0
ENSMUSG00000066693	Gm7493	0.0976016238743489	0.0221345141751603	0.134400432844307	0.164690795310172	0.86918736232804	NA	0	0	0	0.780812990994791	0	0	0	0
ENSMUSG00000102316	NA	0	NA	NA	NA	NA	NA	0	0	0	0	0	0	0	0
ENSMUSG00000103819	NA	0	NA	NA	NA	NA	NA	0	0	0	0	0	0	0	0
ENSMUSG00000102871	NA	0	NA	NA	NA	NA	NA	0	0	0	0	0	0	0	0
ENSMUSG00000101571	AC165425.1	0.78707238484577	0.111022276991219	0.219079907188697	0.506766131207067	0.612318923111179	NA	0	108054073211837	0	312325196397916	119591217725505	0	0	0.896874205413582
ENSMUSG00000104428	NA	0	NA	NA	NA	NA	NA	0	0	0	0	0	0	0	0
ENSMUSG00000102272	NA	0	NA	NA	NA	NA	NA	0	0	0	0	0	0	0	0
ENSMUSG00000065625	Gm24765	0	NA	NA	NA	NA	NA	0	0	0	0	0	0	0	0
ENSMUSG00000103411	NA	0	NA	NA	NA	NA	NA	0	0	0	0	0	0	0	0
ENSMUSG00000061024	Rrs1	58749902459326	-0.487906004016062	0.131570252349677	-370833068495868	0.000208630089178794	0.00126055888956217	45047626543068	473276840667845	562184999842655	457556412722948	577625581614188	616633942252415	754154495137708	808083659077637
ENSMUSG00000025911	Adhfe1	241092704368131	-0.528439524189582	0.342373414116261	-154345957484344	0.122719308607037	0.239771274031804	968415159983829	983292066227714	399931918764822	882318679824114	364753214062789	331440743960673	284635276956193	264577890597007
ENSMUSG00000079671	2610203C22Rik	15852644632432	0.0324666798768072	0.311595017116178	0.10419511896335	0.917014507392929	0.951850704581918	119691761346316	162081109817755	210490483560433	14835446828901	155468583043156	179851566490288	859925308024753	206281067245124
ENSMUSG00000081441	Gm6161	0.107490663503094	-0.0327342327711312	0.134400432844307	-0.243557495153691	0.80757355096426	NA	0	0	0	0	0	0	0.859925308024753	0
ENSMUSG00000067879	3110035E14Rik	176614872951257	-0.95286220185428	0.135916860496745	-701062545420626	237.255	7516.13	970591373826489	109782938383226	152517896213163	113217883694245	224592306888498	27298898485133	219796908731127	222962927465816
ENSMUSG00000099827	RP24-219C22.3	0.268072419297994	-0.0626732403278416	0.137056330946438	-0.457280885129887	0.647469167060253	NA	0	0	0	0	0	12846540463592	0.859925308024753	0
ENSMUSG00000025912	Mybl1	13228037850606	0.524027456788086	0.159137217229579	329292836654356	0.000991497323991255	0.00476097799728581	143630113615579	176128139335294	152605600581314	155381785207963	110023920307464	131034712728638	997513357308714	896874205413582
ENSMUSG00000045210	Vcpip1	181138946352671	-0.374598756076811	0.0924972020491305	-404983878191083	5.12529e+09	0.000370561885775805	15483761490528	151383756569783	163656350968236	159285850162937	182615789466846	23329317481883	20044858930057	203590444628883
ENSMUSG00000097893	1700034P13Rik	179761199116249	-0.11344902928127	0.304126535212677	-0.373032327488079	0.709124383832455	NA	108810692133015	0	0.877043681501802	390406495497396	239182435451009	25693080927184	0.859925308024753	269062261624075
ENSMUSG00000025915	Sgk3	359632488115268	-0.0933299553265359	0.113388585547971	-0.823098329302739	0.410452078812635	0.574710165489447	37213256709491	333887086224575	348186341556216	338092025100745	39345510631691	3211635115898	361168629370396	408974637668593
ENSMUSG00000046334	Gm6195	0.84518110694864	0.239614372829981	0.232390328927955	103108581985899	0.302500576869005	NA	0	216108146423673	17540873630036	156162598198958	0	12846540463592	0	0
ENSMUSG00000088916	Gm22607	0	NA	NA	NA	NA	NA	0	0	0	0	0	0	0	0
ENSMUSG00000046101	Mcmdc2	8383531964286	0.208449671730967	0.221088289152177	0.94283452339481	0.345765550119852	0.512119536897499	794318052571006	886043400337061	868273244686784	105409753784297	837138524078533	114334210125969	567550703296337	556062007356421
ENSMUSG00000098234	Snhg6	88031504929636	0.554840947360145	0.100768971190078	550606938631496	3.66934e+06	5.75195e+07	103696589602763	113672885018852	107964077192872	949468597049666	789302036988331	715552303822074	639784429170416	695077509195526
ENSMUSG00000093178	Snord87	110425319259565	102131675283189	0.337259420733465	302828235490279	0.00245948168991024	0.0102067630576237	141453899772919	183691924460122	114015678595234	226435767388489	956729741804038	25693080927184	515955184814852	448437102706791
ENSMUSG00000099032	Tcf24	925581420998196	0.295932442765654	0.34076537726321	0.868434596091823	0.385156462458984	0.550867545325742	108810692133015	864432585694694	613930577051262	171778858018854	107632095952954	642327023179599	773932777222278	627811943789507
ENSMUSG00000104025	NA	0	NA	NA	NA	NA	NA	0	0	0	0	0	0	0	0
ENSMUSG00000025916	Ppp1r42	999995702236382	0.16849973307996	0.337681027793276	0.498990820364101	0.617785850957351	0.752705898768104	141453899772919	129664887854204	789339313351622	936975589193749	717547306353028	38539621390776	120389543123465	125562388757901
ENSMUSG00000087199	Gm15818	0	NA	NA	NA	NA	NA	0	0	0	0	0	0	0	0
ENSMUSG00000095780	Gm24674	0	NA	NA	NA	NA	NA	0	0	0	0	0	0	0	0
ENSMUSG00000025917	Cops5	34342577835174	0.199152895138179	0.0827506339213862	240666307556479	0.0160990146442933	0.04845714735269	355593341890691	393424880564297	386600854805995	334187960145771	33282235893008	309730090577203	305445469410392	329601270489491
ENSMUSG00000056763	Cspp1	100149279773805	0.596112921768825	0.181658319787431	328150630516879	0.00103254215943167	0.00492682874970363	120453436191247	106325208040447	100947727740857	160300907051231	105479454033895	862002865107022	572710255144486	642161931076125
ENSMUSG00000102356	NA	0	NA	NA	NA	NA	NA	0	0	0	0	0	0	0	0
ENSMUSG00000067851	Arfgef1	269814029062512	-0.324639956597648	0.111507828395732	-291136471105444	0.00359853707370152	0.0139881485577811	247217892526209	213622902739801	2191732160073	275080416727465	255566432279404	32334742346861	319118281807986	305385666943325
ENSMUSG00000088153	Gm26348	0.491788697733751	0.0996378198382155	0.196754135920371	0.50640775286442	0.612570433106065	NA	0	108054073211837	0.877043681501802	0.780812990994791	119591217725505	0	0	0
ENSMUSG00000102556	NA	0.761923880763343	0.199329082820089	0.219402877252347	0.908507150482034	0.363610337632366	NA	0	32416221963551	0.877043681501802	0.780812990994791	119591217725505	0	0	0
ENSMUSG00000042501	Cpa6	408444353817607	-0.204018736196217	0.350169925116007	-0.582627808852025	0.560143880712408	0.70589395716195	326432076399044	216108146423673	350817472600721	468487794596875	478364870902019	642327023179599	515955184814852	269062261624075
ENSMUSG00000103810	NA	0.112109275676698	-0.0327342327711312	0.134400432844307	-0.243557495153691	0.80757355096426	NA	0	0	0	0	0	0	0	0.896874205413582
ENSMUSG00000083422	Gm15604	207424281433611	-0.157033570293654	0.315739358477466	-0.497351901425558	0.61894091761143	NA	217621384266029	108054073211837	17540873630036	156162598198958	358773653176514	38539621390776	257977592407426	0
ENSMUSG00000094979	Gm25253	0	NA	NA	NA	NA	NA	0	0	0	0	0	0	0	0
ENSMUSG00000081417	Gm15603	0	NA	NA	NA	NA	NA	0	0	0	0	0	0	0	0
ENSMUSG00000103448	NA	0	NA	NA	NA	NA	NA	0	0	0	0	0	0	0	0
ENSMUSG00000100212	RP24-88A10.1	0.221739735864423	-0.00529985929798548	0.134400432844307	-0.0394333499217594	0.968544891186362	NA	0	0	0.877043681501802	0	0	0	0	0.896874205413582
ENSMUSG00000100648	RP24-467J24.1	10264457207116	0.104862875175251	0.247668744661846	0.423399712056626	0.672003654931012	NA	326432076399044	108054073211837	0.877043681501802	0	119591217725505	0	0	179374841082716
ENSMUSG00000088585	Gm22963	0	NA	NA	NA	NA	NA	0	0	0	0	0	0	0	0
ENSMUSG00000048960	Prex2	288652193143675	-0.510279751805228	0.233136635580349	-218875832421182	0.0286144103149608	0.0774747170556322	216533277344699	172886517138939	397300787720316	136642273424088	3910632819624	391819484139556	327631542357431	27534038106197
ENSMUSG00000077318	Gm24173	0	NA	NA	NA	NA	NA	0	0	0	0	0	0	0	0
ENSMUSG00000101827	RP24-427A3.1	259203841405703	0.222911706327954	0.324226496753159	0.687518474153769	0.491756063095375	NA	108810692133015	108054073211837	526226208901081	546569093696354	0	25693080927184	257977592407426	269062261624075
ENSMUSG00000103494	NA	0	NA	NA	NA	NA	NA	0	0	0	0	0	0	0	0
ENSMUSG00000057715	A830018L16Rik	158943316945521	-0.752177645603496	0.122290465798545	-615074642730196	7711.91	165992	112401444973404	987614229156187	142256485139592	115013753573533	19074799227218	230338470512204	182562142893655	199464823283981
ENSMUSG00000103825	NA	0.107490663503094	-0.0327342327711312	0.134400432844307	-0.243557495153691	0.80757355096426	NA	0	0	0	0	0	0	0.859925308024753	0
ENSMUSG00000099845	RP24-467J24.2	0	NA	NA	NA	NA	NA	0	0	0	0	0	0	0	0
ENSMUSG00000103561	NA	0	NA	NA	NA	NA	NA	0	0	0	0	0	0	0	0
ENSMUSG00000101610	RP23-334J7.1	0.0976016238743489	0.0221345141751603	0.134400432844307	0.164690795310172	0.86918736232804	NA	0	0	0	0.780812990994791	0	0	0	0
ENSMUSG00000093864	Gm22633	0	NA	NA	NA	NA	NA	0	0	0	0	0	0	0	0
ENSMUSG00000098555	Mir6341	0	NA	NA	NA	NA	NA	0	0	0	0	0	0	0	0
ENSMUSG00000097628	Gm2383	180732933159369	-0.291810993332183	0.311597403343137	-0.936500080556946	0.349015771115144	NA	217621384266029	0	0.877043681501802	156162598198958	239182435451009	12846540463592	257977592407426	358749682165433
ENSMUSG00000098163	Gm6216	0.1605817557949	-0.0327342327711312	0.134400432844307	-0.243557495153691	0.80757355096426	NA	0	0	0	0	0	12846540463592	0	0
ENSMUSG00000097171	Gm17644	0.107490663503094	-0.0327342327711312	0.134400432844307	-0.243557495153691	0.80757355096426	NA	0	0	0	0	0	0	0.859925308024753	0
ENSMUSG00000101314	RP24-331K22.2	0	NA	NA	NA	NA	NA	0	0	0	0	0	0	0	0
ENSMUSG00000016918	Sulf1	439562737907956	0.337623649763941	0.217551101196358	155192802016298	0.120679447518273	0.236678972288603	554934529878374	750975808822265	366604258867753	315448448361896	513046324042415	35327986274878	347409824442	314802846100167
ENSMUSG00000025938	Slco5a1	110096625223582	-0.270671271386694	0.149560503963336	-180977774354817	0.070330260694918	0.156922989194334	113489551894734	750975808822265	875289594138799	120791769706894	127364646877663	139641894839245	110758379673588	106100218500427
ENSMUSG00000104518	NA	0	NA	NA	NA	NA	NA	0	0	0	0	0	0	0	0
ENSMUSG00000069620	Gm5250	0.149489022156881	-0.0327342327711312	0.134400432844307	-0.243557495153691	0.80757355096426	NA	0	0	0	0	119591217725505	0	0	0
ENSMUSG00000099498	RP24-178B14.1	0	NA	NA	NA	NA	NA	0	0	0	0	0	0	0	0
ENSMUSG00000042414	Prdm14	0.149489022156881	-0.0327342327711312	0.134400432844307	-0.243557495153691	0.80757355096426	NA	0	0	0	0	119591217725505	0	0	0
ENSMUSG00000005886	Ncoa2	271985959566759	-0.154142759759364	0.103521703901159	-1488989786205	0.136490058341403	0.26001442023341	262995442885496	223131661182443	239345220681842	302877359206879	274342253462308	300352116038781	287817000595885	285026622480436
ENSMUSG00000103506	NA	306013577263577	0.551454984507057	0.326716344864213	16878708187564	0.0914360293981904	0.191608543497081	761674844931102	108054073211837	263113104450541	780812990994791	358773653176514	0	0.859925308024753	0.896874205413582
ENSMUSG00000103495	NA	0	NA	NA	NA	NA	NA	0	0	0	0	0	0	0	0
ENSMUSG00000099183	Gm27881	0	NA	NA	NA	NA	NA	0	0	0	0	0	0	0	0
ENSMUSG00000102639	NA	0.284556613671677	-0.00575888347155772	0.139859769389062	-0.0411761258917686	0.967155486305674	NA	0	108054073211837	0	0	119591217725505	0	0	0
ENSMUSG00000104170	NA	0.0976016238743489	0.0221345141751603	0.134400432844307	0.164690795310172	0.86918736232804	NA	0	0	0	0.780812990994791	0	0	0	0
ENSMUSG00000087782	Gm23169	0	NA	NA	NA	NA	NA	0	0	0	0	0	0	0	0
ENSMUSG00000103085	NA	0.382321491659323	-0.0536200936701057	0.169830404295269	-0.315727292133634	0.752209509388978	NA	0	0	0.877043681501802	0	0	12846540463592	0	0.896874205413582
ENSMUSG00000102664	NA	0.453386627417947	0.0558513529028374	0.157604205115795	0.354377301429251	0.723056143091694	NA	0	0	0	234243897298437	0	12846540463592	0	0
ENSMUSG00000101476	RP23-125I14.5	145658007392152	-0.0236661955319218	0.302139529696947	-0.0783286965318956	0.937566591050846	NA	217621384266029	108054073211837	0.877043681501802	156162598198958	119591217725505	12846540463592	257977592407426	0.896874205413582
ENSMUSG00000101171	RP23-125I14.6	0.135067591514796	0.0221345141751604	0.134400432844307	0.164690795310173	0.86918736232804	NA	0	108054073211837	0	0	0	0	0	0
ENSMUSG00000025935	Tram1	119807293620685	0.133026940755924	0.105150724919269	126510721498171	0.205832896873017	0.352525812614131	121106300344045	145008566250285	125768063927358	110094631730266	103805176985738	122299065213396	113424148128465	116952396385931
ENSMUSG00000025937	Lactb2	129678372999315	-0.187810063650668	0.151374695032142	-124069656167294	0.214717864961057	0.364119003308239	140365792851589	1058929917476	128925421180765	108533005748276	141117636916096	136173328914075	141887675824084	134531130812037
ENSMUSG00000102982	NA	0.926866328374045	0.0428923059605711	0.242052768002115	0.177202294832655	0.859349493174881	NA	108810692133015	216108146423673	0.877043681501802	0	239182435451009	0	0	0.896874205413582
ENSMUSG00000067813	Xkr9	0.205092287377443	-0.00529985929798546	0.134400432844307	-0.0394333499217592	0.968544891186362	NA	0	0	0	0.780812990994791	0	0	0.859925308024753	0
ENSMUSG00000077368	Gm26273	0	NA	NA	NA	NA	NA	0	0	0	0	0	0	0	0
ENSMUSG00000097711	Gm5523	205998544539044	0.303235969385692	0.318655830558116	0.951609668822264	0.341294976128496	NA	326432076399044	216108146423673	17540873630036	390406495497396	239182435451009	12846540463592	171985061604951	0
ENSMUSG00000102166	NA	0.375563082801088	-0.111438784573827	0.150768582495266	-0.739137973770669	0.459823220170368	NA	0	0	0	0	0	12846540463592	171985061604951	0
ENSMUSG00000089358	Gm25491	0	NA	NA	NA	NA	NA	0	0	0	0	0	0	0	0
ENSMUSG00000104209	NA	0	NA	NA	NA	NA	NA	0	0	0	0	0	0	0	0
ENSMUSG00000025932	Eya1	228950326337738	-0.171035521035247	0.170667963705552	-100215363986137	0.316269394566891	0.48027539940675	22523813271534	210705442763082	27714580335457	145231216325031	25592520593258	245368922854607	245078712787055	226909173969636
ENSMUSG00000095853	Gm22616	0.149489022156881	-0.0327342327711312	0.134400432844307	-0.243557495153691	0.80757355096426	NA	0	0	0	0	119591217725505	0	0	0
ENSMUSG00000102588	NA	0.256979685659975	-0.0609010970929962	0.135183507356374	-0.450506857559533	0.652345010635102	NA	0	0	0	0	119591217725505	0	0.859925308024753	0
ENSMUSG00000054493	Gm9947	128504754292957	0.0947718261899574	0.319325983348518	0.296787080074601	0.766629069908656	0.859457003138062	195859245839426	97248665890653	114015678595234	132738208469114	837138524078533	141311945099512	13758804928396	125562388757901
ENSMUSG00000025930	Msc	393493972196978	-0.287840204744633	0.243252511553459	-118329797668451	0.236691074409558	0.391605574327461	250264591905933	367383848920245	412210530305847	366982105767552	358773653176514	346856592516984	507355931734604	538124523248149
ENSMUSG00000103492	NA	528617839590013	-0.659806182375798	0.351327983115074	-187803481102069	0.0603764030859348	0.139329616177079	217621384266029	32416221963551	438521840750901	234243897298437	478364870902019	513861618543679	945917838827228	10762490464963
ENSMUSG00000081201	Smt3h2-ps4	0.258183379669249	-0.005390192715653	0.13549531101407	-0.0397813966794265	0.968267407788973	NA	0	0	0	0.780812990994791	0	12846540463592	0	0
ENSMUSG00000082193	Rpl5-ps1	180956379452283	0.00712997127175313	0.314115309140008	0.0226985793569684	0.981890709053696	NA	108810692133015	216108146423673	0.877043681501802	312325196397916	239182435451009	12846540463592	0.859925308024753	269062261624075
ENSMUSG00000032769	Trpa1	749083749114826	-312782454414167	0.238520112262018	-131134624853174	2.75717e-25	1.26144e-22	163216038199522	64832443927102	149097425855306	702731691895312	121983042080015	145165907238589	158226256676555	129149885579556
ENSMUSG00000088159	Gm26345	0	NA	NA	NA	NA	NA	0	0	0	0	0	0	0	0
ENSMUSG00000073737	Gm10566	0.606463010059685	-0.0259974492847333	0.169994639687221	-0.152930994368804	0.878452693429539	NA	0	216108146423673	0	0	0	0	0	269062261624075
ENSMUSG00000092083	Kcnb2	577228842854638	-0.456411944820374	0.129024707567892	-353739956806501	0.00040408783449861	0.00223303931687954	44830005158802	487323870185383	480619937462988	514555761065567	748641022961659	774646389954597	635484802630293	5282589069886
ENSMUSG00000102937	NA	0.149489022156881	-0.0327342327711312	0.134400432844307	-0.243557495153691	0.80757355096426	NA	0	0	0	0	119591217725505	0	0	0
ENSMUSG00000104149	NA	0.296595120961168	-0.00591974799879503	0.141714288181538	-0.0417724145868182	0.966680125782416	NA	108810692133015	0	0	0	0	12846540463592	0	0
ENSMUSG00000088829	Gm25227	0	NA	NA	NA	NA	NA	0	0	0	0	0	0	0	0
ENSMUSG00000077377	Gm25168	0.107490663503094	-0.0327342327711312	0.134400432844307	-0.243557495153691	0.80757355096426	NA	0	0	0	0	0	0	0.859925308024753	0
ENSMUSG00000101652	RP23-325F17.2	0.24255825501789	-0.00529985929798542	0.134400432844307	-0.0394333499217589	0.968544891186363	NA	0	108054073211837	0	0	0	0	0.859925308024753	0
ENSMUSG00000100814	RP23-325F17.1	0	NA	NA	NA	NA	NA	0	0	0	0	0	0	0	0
ENSMUSG00000025925	Terf1	161468026884018	0.0798131194176906	0.139559987281327	0.571891134217446	0.567395730741899	0.711789117755947	190418711232775	169644894942584	151728556899812	153039346234979	160252231752176	165720371980337	15564648075248	145293621277
ENSMUSG00000104379	NA	497072157891434	0.0397135760541976	0.343284551643208	0.11568704698216	0.90790057232998	0.946284925003852	870485537064116	108054073211837	263113104450541	780812990994791	956729741804038	642327023179599	0.859925308024753	269062261624075
ENSMUSG00000032719	Sbspon	420915721535755	0.031851811496198	0.35052611286959	0.0908685838993347	0.927597013305332	0.958737839800137	217621384266029	32416221963551	613930577051262	546569093696354	358773653176514	513861618543679	343970123209901	448437102706791
ENSMUSG00000088943	Gm23259	0.149489022156881	-0.0327342327711312	0.134400432844307	-0.243557495153691	0.80757355096426	NA	0	0	0	0	119591217725505	0	0	0
ENSMUSG00000100652	RP24-178O17.1	237999313974327	0.350619705560295	0.321095703221194	109194767180912	0.274856102243414	NA	435242768532058	108054073211837	17540873630036	624650392795833	119591217725505	0	171985061604951	269062261624075
ENSMUSG00000067795	4930444P10Rik	45666172655031	0.351805384497723	0.235626412588243	149306429883352	0.135420356654973	0.258402005477526	467885976171962	64832443927102	491144461641009	468487794596875	442487505584367	462475456689312	421363400932129	251124777515803
ENSMUSG00000043716	Rpl7	386497768897842	0.49901871383177	0.120895964444101	412767056474001	3.66457e+09	0.000275059164057156	433066554689398	514229334415131	511754988156302	359876707549499	331626446752825	31987885754344	283517374055761	338031888020379
ENSMUSG00000025921	Rdh10	387874690605779	0.385836134286779	0.126716100096187	304488643506152	0.00232768184801207	0.00973272794812782	516850787631819	428974670650992	450800452291926	370105357731531	304957605200037	343002630377906	366328181218545	321977839743476
ENSMUSG00000104165	NA	5667147430146	-0.0828252458405866	0.351153070502216	-0.235866500390074	0.813536263712532	0.890039979758461	326432076399044	540270366059183	789339313351622	468487794596875	358773653176514	899257832451439	343970123209901	807186784872224
ENSMUSG00000100868	RP24-73D23.1	16593234424835	-0.206042658055191	0.303959974862449	-0.677861149805766	0.497859734807056	NA	217621384266029	0	17540873630036	0.780812990994791	119591217725505	38539621390776	171985061604951	179374841082716
ENSMUSG00000025920	Stau2	477939295495254	-0.11082301620639	0.0685753768264236	-161607593476158	0.106077896581637	0.214875459169125	455046314500267	451125755659418	463605290041853	46770698160588	468917164701704	527350486030451	484911881195158	504850490227305
ENSMUSG00000089982	Gm7568	0	NA	NA	NA	NA	NA	0	0	0	0	0	0	0	0
ENSMUSG00000025939	Ube2w	137551150152862	-0.101489763815077	0.109554605567572	-0.926385187453208	0.354245839194714	0.521247449100794	120453436191247	133014564123771	146817112283402	130083444299732	118036531895073	154672347181648	143607526440134	153724238807888
ENSMUSG00000102457	NA	633399516669091	-0.217768554197731	0.351089884499803	-0.620264393284886	0.535083733148726	0.685689309681793	979296229197131	216108146423673	526226208901081	468487794596875	956729741804038	25693080927184	945917838827228	717499364330865
ENSMUSG00000079658	Tceb1	481808304838734	0.184025462428316	0.0936958634337145	196407243270142	0.0495216926173112	0.119362932965004	488342386292969	540810636425243	56437760904641	458805713508539	417851714732913	466971745851569	432456437405648	484850195446582
ENSMUSG00000097744	D030040B21Rik	0.393250971184045	0.0369310403631761	0.171446439550446	0.215408616591945	0.829448752621077	NA	0	108054073211837	0	0.780812990994791	0	12846540463592	0	0
ENSMUSG00000100959	RP23-382H8.5	0.107490663503094	-0.0327342327711312	0.134400432844307	-0.243557495153691	0.80757355096426	NA	0	0	0	0	0	0	0.859925308024753	0
ENSMUSG00000025940	Tmem70	112044144116148	0.265346131128	0.099540081478292	266572145800249	0.00768233147463149	0.0263760047295681	113598362586867	12177694050974	138222084204684	116653460854622	929223761727172	996891539974738	101471186346921	112019588256156
ENSMUSG00000025779	Ly96	135396422393109	-0.328375197498432	0.315137194913076	-104200710928143	0.297408382899555	0.459715345283737	870485537064116	108054073211837	166638299485342	936975589193749	167427704815707	154158485563104	180584314685198	125562388757901
ENSMUSG00000100093	RP23-470P10.1	0	NA	NA	NA	NA	NA	0	0	0	0	0	0	0	0
ENSMUSG00000091020	Gm5828	278949161780606	0.432200243104315	0.266759638364552	162018604371353	0.105192318480449	0.213433217972966	359075284038948	20530273910249	412210530305847	33574958612776	215264191905908	25693080927184	240779086246931	206281067245124
ENSMUSG00000101640	RP24-254D14.3	0	NA	NA	NA	NA	NA	0	0	0	0	0	0	0	0
ENSMUSG00000104133	NA	0	NA	NA	NA	NA	NA	0	0	0	0	0	0	0	0
ENSMUSG00000042686	Jph1	250365580223675	-120767118506572	0.124680647552514	-968611575871913	3.45416e-08	3.52092e-06	141453899772919	139389754443269	148220382173805	163970728108906	332463585276903	326302127775236	36546825591052	38565590832784
ENSMUSG00000100110	RP23-110G23.2	0.107490663503094	-0.0327342327711312	0.134400432844307	-0.243557495153691	0.80757355096426	NA	0	0	0	0	0	0	0.859925308024753	0
ENSMUSG00000025777	Gdap1	546697127481654	-0.103455314827892	0.0861791922355673	-120046744630771	0.22995784824868	0.383013141648531	527840667537253	496832628628025	522016399229873	560155239739663	53552947297481	640143111300789	536163429553434	554896070889383
ENSMUSG00000099899	RP24-317E22.1	177860530578658	0.146127227714598	0.301909509732051	0.484010019572712	0.628378758293438	NA	108810692133015	108054073211837	17540873630036	468487794596875	0	12846540463592	343970123209901	0.896874205413582
ENSMUSG00000100272	RP24-317E22.2	0	NA	NA	NA	NA	NA	0	0	0	0	0	0	0	0
ENSMUSG00000100398	RP23-215C21.1	0	NA	NA	NA	NA	NA	0	0	0	0	0	0	0	0
ENSMUSG00000101589	RP23-215C21.2	493318427837262	0.0305065886089537	0.351123457136935	0.0868827985965529	0.930764672541784	0.96080036745275	544053460665073	64832443927102	263113104450541	546569093696354	478364870902019	770792427815519	515955184814852	179374841082716
ENSMUSG00000102048	RP23-215C21.3	135890141709413	0.0585561529736852	0.277513887361705	0.211002604339453	0.832885239138843	NA	217621384266029	32416221963551	0	0.780812990994791	119591217725505	0	257977592407426	0.896874205413582
ENSMUSG00000089534	Gm25166	0	NA	NA	NA	NA	NA	0	0	0	0	0	0	0	0
ENSMUSG00000067780	Pi15	11696981640863	-0.246543670792061	0.337001867167894	-0.731579539496242	0.464425240300703	0.624641946567015	195859245839426	432216292847347	964748049651983	702731691895312	143509461270606	167005026026696	111790290043218	10762490464963
ENSMUSG00000100053	RP23-329F7.2	848628664656333	0.930669794988237	0.346028545102493	268957520459063	0.0071543024805863	0.0248230322223235	163216038199522	151275702496571	105245241780216	936975589193749	597956088627524	25693080927184	171985061604951	627811943789507
ENSMUSG00000085125	Gm16070	818528016003903	0.437212806946395	0.344271045090561	126996682753667	0.204096446684685	0.350243317832153	130572830559617	756378512482857	105245241780216	936975589193749	597956088627524	102772323708736	601947715617327	269062261624075
ENSMUSG00000025776	Crispld1	514741908403943	0.642805849059673	0.311184432379753	206567482873059	0.0388591935868224	0.0988334732299362	113163119818335	410605478204979	903354991946856	226435767388489	454446627356918	25693080927184	438561907092624	295968487786482
ENSMUSG00000099895	RP23-329F7.3	462592591368032	0.240943100594044	0.348360326504684	0.691649083612869	0.489157729420405	0.645505769445105	435242768532058	432216292847347	526226208901081	780812990994791	956729741804038	12846540463592	171985061604951	269062261624075
ENSMUSG00000100554	RP24-571A14.1	535077615235702	-0.173059034261927	0.350807290829285	-0.493316526725618	0.621788952669967	0.755682808381855	761674844931102	64832443927102	0.877043681501802	390406495497396	956729741804038	38539621390776	601947715617327	448437102706791
ENSMUSG00000099473	RP24-571A14.3	146485266543391	-0.156346469902079	0.285836837611576	-0.546978028474199	0.584393827030951	NA	0	0	263113104450541	156162598198958	358773653176514	12846540463592	0.859925308024753	179374841082716
ENSMUSG00000099591	RP24-571A14.4	201978080632227	-0.0468861621399305	0.306674217778162	-0.152885894613568	0.878488259601861	0.929016800040177	206740315052728	216108146423673	122786115410252	242052027208385	107632095952954	334010052053392	189183567765446	197312325190988
ENSMUSG00000109887	NA	133476765989772	0.417039184383809	0.15904581454693	262213240613605	0.00873814754543554	0.0293554604954497	177361428176814	149114621032335	15085151321831	137423086415083	13274625167531	109195593940532	116949841891366	941717915684261
ENSMUSG00000102001	RP24-571A14.2	0.109630460187725	0.0221345141751603	0.134400432844307	0.164690795310172	0.86918736232804	NA	0	0	0.877043681501802	0	0	0	0	0
ENSMUSG00000101717	RP24-571A14.5	0	NA	NA	NA	NA	NA	0	0	0	0	0	0	0	0
ENSMUSG00000025774	Crisp4	0.480859218209029	-0.0120164365242342	0.178603808575345	-0.0672798448145352	0.94635892203497	NA	0	0	17540873630036	0	119591217725505	0	0	0.896874205413582
ENSMUSG00000070977	Defb44-ps	0	NA	NA	NA	NA	NA	0	0	0	0	0	0	0	0
ENSMUSG00000073735	Defb18	0	NA	NA	NA	NA	NA	0	0	0	0	0	0	0	0
ENSMUSG00000067773	Defb41	0	NA	NA	NA	NA	NA	0	0	0	0	0	0	0	0
ENSMUSG00000101685	RP24-108N24.2	0.112109275676698	-0.0327342327711312	0.134400432844307	-0.243557495153691	0.80757355096426	NA	0	0	0	0	0	0	0	0.896874205413582
ENSMUSG00000101738	RP24-108N24.1	0	NA	NA	NA	NA	NA	0	0	0	0	0	0	0	0
ENSMUSG00000101306	RP24-284D7.1	0	NA	NA	NA	NA	NA	0	0	0	0	0	0	0	0
ENSMUSG00000088800	Gm24075	0	NA	NA	NA	NA	NA	0	0	0	0	0	0	0	0
ENSMUSG00000101644	RP23-122B3.1	0	NA	NA	NA	NA	NA	0	0	0	0	0	0	0	0
ENSMUSG00000099433	RP23-122B3.2	0	NA	NA	NA	NA	NA	0	0	0	0	0	0	0	0
ENSMUSG00000089787	Gm15825	0.930676861556579	0.265350753353091	0.197729877297018	13419861327001	0.179600492023786	NA	0	432216292847347	0	312325196397916	0	0	0	0
ENSMUSG00000042596	Tfap2d	640959369754885	0.729417195048014	0.254981563938147	286066640968974	0.00422751622757713	0.0159999859071037	696388429651293	103731910283363	66655319794137	89793493964401	777342915215781	411089294834944	318172363969159	322874713948889
ENSMUSG00000100720	AC098736.2	125116531909076	-0.0997389675684651	0.25892544493438	-0.385203422528606	0.7000867078275	NA	108810692133015	216108146423673	0	0.780812990994791	239182435451009	0	0	358749682165433
ENSMUSG00000025927	Tfap2b	155755883640483	0.629310935155994	0.350801007083254	179392567994151	0.0728250319970967	0.161157126488063	326432076399044	97248665890653	324506162155667	124930078559167	239182435451009	899257832451439	232179833166683	269062261624075
ENSMUSG00000100538	RP24-119I6.2	0	NA	NA	NA	NA	NA	0	0	0	0	0	0	0	0
ENSMUSG00000101117	RP24-119I6.4	0	NA	NA	NA	NA	NA	0	0	0	0	0	0	0	0
ENSMUSG00000100204	RP24-119I6.5	0.70244537093627	0.0943433856721851	0.229632841190911	0.410844481925608	0.681186573880534	NA	108810692133015	0	0.877043681501802	156162598198958	119591217725505	0	0	0.896874205413582
ENSMUSG00000084668	Gm24633	0	NA	NA	NA	NA	NA	0	0	0	0	0	0	0	0
ENSMUSG00000102597	NA	0	NA	NA	NA	NA	NA	0	0	0	0	0	0	0	0
ENSMUSG00000043760	Pkhd1	143844074432289	0.364179584931926	0.277233394652182	131362091276495	0.188973807505259	NA	435242768532058	0	263113104450541	234243897298437	0	12846540463592	0	0.896874205413582
ENSMUSG00000104095	NA	0	NA	NA	NA	NA	NA	0	0	0	0	0	0	0	0
ENSMUSG00000089914	4930486I03Rik	0	NA	NA	NA	NA	NA	0	0	0	0	0	0	0	0
ENSMUSG00000090142	Gm15795	0	NA	NA	NA	NA	NA	0	0	0	0	0	0	0	0
ENSMUSG00000070175	Gm24162	0	NA	NA	NA	NA	NA	0	0	0	0	0	0	0	0
ENSMUSG00000065559	Mir206	0	NA	NA	NA	NA	NA	0	0	0	0	0	0	0	0
ENSMUSG00000099906	mmu-mir-133b	0	NA	NA	NA	NA	NA	0	0	0	0	0	0	0	0
ENSMUSG00000065480	Mir133b	0	NA	NA	NA	NA	NA	0	0	0	0	0	0	0	0
ENSMUSG00000025929	Il17a	0	NA	NA	NA	NA	NA	0	0	0	0	0	0	0	0
ENSMUSG00000041872	Il17f	177077637933649	0.294403962736644	0.303110848220798	0.971274913005385	0.331411397928774	NA	217621384266029	540270366059183	0.877043681501802	156162598198958	239182435451009	0	0.859925308024753	0.896874205413582
ENSMUSG00000041859	Mcm3	477431772014392	-0.0858308857054898	0.118955205294819	-0.721539553420687	0.47057761418355	0.6293027940883	421097378554766	465713055543016	556922737753644	407584381299281	50228311444712	471468035013826	485857799033985	508527674469501
ENSMUSG00000099714	RP23-191A12.1	0.109630460187725	0.0221345141751603	0.134400432844307	0.164690795310172	0.86918736232804	NA	0	0	0.877043681501802	0	0	0	0	0
ENSMUSG00000102121	RP23-191A12.2	0	NA	NA	NA	NA	NA	0	0	0	0	0	0	0	0
ENSMUSG00000088858	Gm24723	0	NA	NA	NA	NA	NA	0	0	0	0	0	0	0	0
ENSMUSG00000097934	6720483E21Rik	707036181719153	0.572490559825985	0.346296389182349	165318085232627	0.0982940621829199	0.202273962900061	761674844931102	108054073211837	877043681501802	101505688829323	358773653176514	770792427815519	343970123209901	448437102706791
ENSMUSG00000025931	Paqr8	126230848963695	-104507043814272	0.311564546753653	-33542662316102	0.000795757594329079	0.0039492782929455	423273592397426	507854144095632	136906518682431	43022795803813	170178302823393	195652811260506	19141937356631	179554215923799
ENSMUSG00000077314	Gm24171	0	NA	NA	NA	NA	NA	0	0	0	0	0	0	0	0
ENSMUSG00000100929	RP23-191A12.6	241896281147864	-0.238169599230886	0.325571991267669	-0.731542041757132	0.464448134846168	NA	0	108054073211837	438521840750901	156162598198958	358773653176514	25693080927184	257977592407426	358749682165433
ENSMUSG00000041809	Efhc1	364359466027429	0.186318138474262	0.236981243108905	0.786214706404585	0.431741711735508	0.594128056447443	424361699318757	486243329453265	333276598970685	327941456217812	346814531403964	3211635115898	361168629370396	313905971894754
ENSMUSG00000041779	Tram2	141642038321024	-0.166913299245164	0.163094614268715	-102341392444852	0.306112178495365	0.469306802333176	128396616716957	159920028353518	119277940684245	124149265568172	178190914411002	149019869377667	152206779520381	121974891936247
ENSMUSG00000099971	RP24-278K16.1	0	NA	NA	NA	NA	NA	0	0	0	0	0	0	0	0
ENSMUSG00000100819	RP23-80N7.1	24072246358849	0.0811871134357806	0.329169426688155	0.246642327182758	0.805185043928114	NA	326432076399044	32416221963551	263113104450541	156162598198958	239182435451009	0	257977592407426	358749682165433
ENSMUSG00000025933	Tmem14a	228624929639222	0.185200217878981	0.143520733650195	129040740782702	0.196909241439413	0.341224743135135	196947352760756	274457345958065	272760584947061	232682271316448	187758211829042	204259993371113	228740131934584	231393544996704
ENSMUSG00000102633	NA	156498063884891	0.333249804273734	0.283914725993117	117376723982191	0.240488269271952	NA	435242768532058	216108146423673	17540873630036	156162598198958	0	0	0	269062261624075
ENSMUSG00000025934	Gsta3	112596955308342	0.911008176351491	0.335856918979344	271248893463327	0.0066780010934581	0.0234391285480109	141453899772919	226913553744857	13155655222527	163970728108906	358773653176514	25693080927184	945917838827228	807186784872224
ENSMUSG00000099343	RP23-80N7.2	0	NA	NA	NA	NA	NA	0	0	0	0	0	0	0	0
ENSMUSG00000096375	Gm7094	0.0976016238743489	0.0221345141751603	0.134400432844307	0.164690795310172	0.86918736232804	NA	0	0	0	0.780812990994791	0	0	0	0
ENSMUSG00000025936	Gm4956	0.136013365166268	0.0221345141751603	0.134400432844307	0.164690795310172	0.86918736232804	NA	108810692133015	0	0	0	0	0	0	0
ENSMUSG00000093963	Gm21909	0	NA	NA	NA	NA	NA	0	0	0	0	0	0	0	0
ENSMUSG00000067750	Khdc1a	0	NA	NA	NA	NA	NA	0	0	0	0	0	0	0	0
ENSMUSG00000086194	Gm16329	0	NA	NA	NA	NA	NA	0	0	0	0	0	0	0	0
ENSMUSG00000094436	Gm16327	0.0976016238743489	0.0221345141751603	0.134400432844307	0.164690795310172	0.86918736232804	NA	0	0	0	0.780812990994791	0	0	0	0
ENSMUSG00000041722	Khdc1c	0.499537940677865	-0.100276863666568	0.181632467321052	-0.552086667904588	0.580888975711802	NA	0	108054073211837	0	0	119591217725505	0	171985061604951	0
ENSMUSG00000085507	Gm2709	0.107490663503094	-0.0327342327711312	0.134400432844307	-0.243557495153691	0.80757355096426	NA	0	0	0	0	0	0	0.859925308024753	0
ENSMUSG00000094926	Gm16533	0	NA	NA	NA	NA	NA	0	0	0	0	0	0	0	0
ENSMUSG00000085079	Khdc1b	0.477119017709979	0.0876864915579076	0.178311797756985	0.491759337637392	0.622889485103229	NA	217621384266029	0	0	0.780812990994791	0	0	0.859925308024753	0
ENSMUSG00000085679	Gm16328	0	NA	NA	NA	NA	NA	0	0	0	0	0	0	0	0
ENSMUSG00000028033	Kcnq5	122656923501217	-116777466574243	0.118400289782523	-986293756448905	6.02601e-09	6.73578e-07	754058096481791	621310920968061	844593065286236	748799658364005	168264843339785	200149100422763	160806032600629	15515923753655
ENSMUSG00000104138	NA	0.109630460187725	0.0221345141751603	0.134400432844307	0.164690795310172	0.86918736232804	NA	0	0	0.877043681501802	0	0	0	0	0
ENSMUSG00000082935	Gm7658	300809752056125	0.167074138196224	0.339108541151042	0.492686316980166	0.622234247288457	0.755882847339683	326432076399044	216108146423673	613930577051262	234243897298437	239182435451009	25693080927184	429962654012377	0.896874205413582
ENSMUSG00000103748	NA	0.136013365166268	0.0221345141751603	0.134400432844307	0.164690795310172	0.86918736232804	NA	108810692133015	0	0	0	0	0	0	0
ENSMUSG00000097109	Gm26580	181979521191867	-0.917499293610051	0.315495050392255	-290812579300158	0.00363602046041849	0.0141004199719718	141453899772919	64832443927102	877043681501802	132738208469114	298978044313762	115618864172328	309573110888911	304937229840618
ENSMUSG00000099692	RP24-78G8.1	0.24255825501789	-0.00529985929798542	0.134400432844307	-0.0394333499217589	0.968544891186363	NA	0	108054073211837	0	0	0	0	0.859925308024753	0
ENSMUSG00000100418	RP24-261D2.1	0	NA	NA	NA	NA	NA	0	0	0	0	0	0	0	0
ENSMUSG00000041670	Rims1	262207705978741	-0.382976384204821	0.106712329618366	-358886724312415	0.000332117902345155	0.00188618807529914	212507281735777	211245713129141	209788848615231	273206465549077	306153517377292	319621926734169	28764501553428	277492879154962
ENSMUSG00000097642	Gm26866	0	NA	NA	NA	NA	NA	0	0	0	0	0	0	0	0
ENSMUSG00000101468	RP24-495G2.1	0.107490663503094	-0.0327342327711312	0.134400432844307	-0.243557495153691	0.80757355096426	NA	0	0	0	0	0	0	0.859925308024753	0
ENSMUSG00000101227	RP24-495G2.2	0.357753101030691	0.0349733856536863	0.166859949052672	0.209597245188217	0.833982029908249	NA	108810692133015	0	0.877043681501802	0	0	0	0	0.896874205413582
ENSMUSG00000073730	4933415F23Rik	100738681871257	0.0720079967211805	0.23319198863795	0.308792755453442	0.757479180329422	NA	217621384266029	0	263113104450541	0	239182435451009	0	0.859925308024753	0
ENSMUSG00000089553	Gm24176	0	NA	NA	NA	NA	NA	0	0	0	0	0	0	0	0
ENSMUSG00000102766	NA	0	NA	NA	NA	NA	NA	0	0	0	0	0	0	0	0
ENSMUSG00000065405	Mir30a	0	NA	NA	NA	NA	NA	0	0	0	0	0	0	0	0
ENSMUSG00000097970	Gm27028	0.970594340418413	-0.00491584624853202	0.24832433100057	-0.0197960716484151	0.984206051641054	NA	0	216108146423673	17540873630036	0	119591217725505	0	0.859925308024753	179374841082716
ENSMUSG00000065567	Mir30c-2	0	NA	NA	NA	NA	NA	0	0	0	0	0	0	0	0
ENSMUSG00000100775	RP23-28L24.8	0.729814561738301	0.0952934190466279	0.197940521214258	0.48142451309138	0.630214818114172	NA	0	32416221963551	0.877043681501802	0	0	0	171985061604951	0
ENSMUSG00000101226	RP23-28L24.9	0	NA	NA	NA	NA	NA	0	0	0	0	0	0	0	0
ENSMUSG00000026158	Ogfrl1	10163280711246	-0.199375160835773	0.0871033958493197	-228894819647069	0.0220823624631171	0.0627330421280725	89660010317604	909815296443665	10200018015866	952591849013645	1008153965426	115361933363056	109296506649946	109687715322081
ENSMUSG00000097920	Gm7784	17268858742082	-0.457751632573542	0.30203895802751	-151553837810502	0.129636118961694	NA	108810692133015	0	0	156162598198958	239182435451009	25693080927184	171985061604951	448437102706791
ENSMUSG00000099503	RP23-25K16.1	0.136013365166268	0.0221345141751603	0.134400432844307	0.164690795310172	0.86918736232804	NA	108810692133015	0	0	0	0	0	0	0
ENSMUSG00000026156	B3gat2	598244263325682	-0.326609896910605	0.110154570078906	-296501449442042	0.00302668668844638	0.0121403748538879	443947623902699	503531981167159	590250397650713	576239987354156	648184400072236	686005260755812	675901292107456	661893163595223
ENSMUSG00000026155	Smap1	154277027709518	-0.466330863969288	0.0900354021870069	-517941668101512	2.22581e+07	2.91146e+08	124914674568701	114429263531335	139976171567688	136954598620486	174005221790609	187944886982351	174822815121432	181168589493544
ENSMUSG00000026154	1110058L19Rik	355471834857786	0.588454184161446	0.115452802607581	509692420513666	3.45216e+07	4.33404e+08	413480630105455	450585485293359	478865850099984	37322860969551	290606659072976	277485274013587	274316173259896	285205997321519
ENSMUSG00000102495	NA	0.195203247748698	0.0495688876483061	0.134400432844307	0.368814940542104	0.712265667621036	NA	0	0	0	156162598198958	0	0	0	0
ENSMUSG00000026153	Fam135a	142880386651285	-0.0514201832322802	0.106601719907177	-0.482357913897208	0.629551712851042	0.761321050339227	150485187219959	127936022682815	121032028047249	161550207836822	152598393817744	140798083480968	143349548847726	145293621277
ENSMUSG00000102398	NA	102921348935787	-0.247159323530732	0.32919702897988	-0.750794514448177	0.452776331264753	0.613187378529042	761674844931102	11885948053302	877043681501802	780812990994791	143509461270606	899257832451439	945917838827228	134531130812037
ENSMUSG00000097670	Gm26607	0	NA	NA	NA	NA	NA	0	0	0	0	0	0	0	0
ENSMUSG00000026147	Col9a1	627103724229212	-0.754287788460796	0.289577766424646	-260478488308624	0.00919319591389914	0.0305554558564179	217621384266029	432216292847347	824421060611694	226435767388489	76538379344323	668020104106783	851326054944506	103140533622562
ENSMUSG00000026141	Col19a1	215120679026645	0.219086221051614	0.216777560995586	101064990327147	0.312184022149886	0.475982040436697	207828421974058	178289220799531	184179173115378	360735601839593	245161996337285	231237728344656	154786555444456	158746734358204
ENSMUSG00000077463	Gm26418	0	NA	NA	NA	NA	NA	0	0	0	0	0	0	0	0
ENSMUSG00000099997	RP23-8J15.8	162169373796087	0.0449983058991927	0.298258069256067	0.150870372129177	0.880077972539472	NA	108810692133015	432216292847347	0.877043681501802	0.780812990994791	239182435451009	0	171985061604951	179374841082716
ENSMUSG00000100131	RP23-8J15.7	0.762869654414815	0.234866369567835	0.235014438010238	0.999369960230287	0.31761550627232	NA	108810692133015	216108146423673	0.877043681501802	0.780812990994791	119591217725505	0	0	0
ENSMUSG00000067736	Gm10222	0.258183379669249	-0.005390192715653	0.13549531101407	-0.0397813966794265	0.968267407788973	NA	0	0	0	0.780812990994791	0	12846540463592	0	0
ENSMUSG00000101939	RP23-8J15.5	195785597661217	0.455892888106699	0.256057906310594	178042886734264	NA	NA	435242768532058	108054073211837	17540873630036	140546338379062	358773653176514	0	171985061604951	358749682165433
ENSMUSG00000101111	RP23-8J15.4	246772595231648	0.0752963304635957	0.332589215542487	0.226394383656667	0.820894695739244	NA	326432076399044	32416221963551	350817472600721	0.780812990994791	239182435451009	12846540463592	257977592407426	269062261624075
ENSMUSG00000100862	RP23-8J15.3	634606018209858	0.227792609036411	0.351158044999838	0.648689706187754	0.516538959266517	0.670265805919591	435242768532058	129664887854204	263113104450541	936975589193749	358773653176514	642327023179599	515955184814852	627811943789507
ENSMUSG00000102070	RP23-8J15.2	0.925017809486999	0.188987073824417	0.233599819418121	0.809020633214397	0.418503278080445	NA	0	32416221963551	0.877043681501802	156162598198958	0	0	171985061604951	0
ENSMUSG00000101249	RP23-8J15.1	491950587723761	0.39069064718002	0.351328738346278	111203725894733	0.266122130817686	0.425540167404401	652864152798087	756378512482857	701634945201442	390406495497396	478364870902019	25693080927184	429962654012377	269062261624075
ENSMUSG00000073725	Lmbrd1	200758252541712	-0.0772869957717569	0.088537323384128	-0.872931243205077	0.382700555556575	0.548429790735634	193356599920367	182179167435157	192511088089646	213005783943379	185246796256807	219675841927423	210939678058472	209151064702447
ENSMUSG00000100808	RP23-109H7.1	0	NA	NA	NA	NA	NA	0	0	0	0	0	0	0	0
ENSMUSG00000100483	RP24-178K6.1	0	NA	NA	NA	NA	NA	0	0	0	0	0	0	0	0
ENSMUSG00000100450	RP24-178K6.2	0.494267513222723	-0.0142590476879098	0.19633386090035	-0.0726265333066873	0.942103311945349	NA	0	108054073211837	0	0.780812990994791	119591217725505	0	0	0.896874205413582
ENSMUSG00000099392	RP24-178K6.3	0.245643825353993	0.049568887648306	0.134400432844307	0.368814940542103	0.712265667621037	NA	108810692133015	0	0.877043681501802	0	0	0	0	0
ENSMUSG00000033569	Bai3	46361032087248	-0.407986193280472	0.0805978842634349	-506199631676392	4.14889e+07	5.07594e+08	40716960996174	379918121412818	36485017150475	438426494443575	524048716073162	535443806522514	542784854425224	516240792636058
ENSMUSG00000080849	Gm15702	0	NA	NA	NA	NA	NA	0	0	0	0	0	0	0	0
ENSMUSG00000104257	NA	0.341105652543711	0.0341465127234338	0.165247706450831	0.206638345891922	0.836292310833424	NA	108810692133015	0	0	0.780812990994791	0	0	0.859925308024753	0
ENSMUSG00000096866	Gm22260	0.1605817557949	-0.0327342327711312	0.134400432844307	-0.243557495153691	0.80757355096426	NA	0	0	0	0	0	12846540463592	0	0
ENSMUSG00000102296	NA	0.345724264717315	0.034404165398498	0.165833758521769	0.207461771988854	0.835649244706753	NA	108810692133015	0	0	0.780812990994791	0	0	0	0.896874205413582
ENSMUSG00000103209	NA	0.791808407835364	-0.0212028489830549	0.232674517520307	-0.0911266485432997	0.927391958256688	NA	217621384266029	0	0	0.780812990994791	119591217725505	12846540463592	0	0.896874205413582
ENSMUSG00000104027	NA	0.270212215982625	-0.00555940140933856	0.137518675889671	-0.0404265193318089	0.96775308815726	NA	0	0	0.877043681501802	0	0	12846540463592	0	0
ENSMUSG00000102407	NA	0.136013365166268	0.0221345141751603	0.134400432844307	0.164690795310172	0.86918736232804	NA	108810692133015	0	0	0	0	0	0	0
ENSMUSG00000103214	NA	0.149489022156881	-0.0327342327711312	0.134400432844307	-0.243557495153691	0.80757355096426	NA	0	0	0	0	119591217725505	0	0	0
ENSMUSG00000104100	NA	0.721884431389419	0.088559787199126	0.215979304182278	0.410038302208739	0.681777850669675	NA	108810692133015	0	263113104450541	0	119591217725505	0	0.859925308024753	0
ENSMUSG00000084740	Gm25294	0	NA	NA	NA	NA	NA	0	0	0	0	0	0	0	0
ENSMUSG00000103889	NA	0.480705635071847	0.0788410317009233	0.179620245390969	0.438931767013871	0.660710977881714	NA	108810692133015	0	0	156162598198958	119591217725505	0	0	0
ENSMUSG00000101301	RP23-347F2.3	0.0976016238743489	0.0221345141751603	0.134400432844307	0.164690795310172	0.86918736232804	NA	0	0	0	0.780812990994791	0	0	0	0
ENSMUSG00000104221	NA	0.136013365166268	0.0221345141751603	0.134400432844307	0.164690795310172	0.86918736232804	NA	108810692133015	0	0	0	0	0	0	0
ENSMUSG00000102250	NA	167041698370464	0.282801108228826	0.306882723033824	0.921528281009342	0.35677468294162	NA	326432076399044	108054073211837	0.877043681501802	390406495497396	119591217725505	12846540463592	0.859925308024753	0.896874205413582
ENSMUSG00000102317	NA	0.885474724567389	0.245679030069685	0.230865054922077	106416724762701	0.287252941306606	NA	217621384266029	108054073211837	263113104450541	0	119591217725505	0	0	0
ENSMUSG00000103563	NA	0.43870727641806	0.0780490718653136	0.175496953602233	0.444731776041043	0.656513602855642	NA	108810692133015	0	0	156162598198958	0	0	0.859925308024753	0
ENSMUSG00000102465	NA	220803683507732	0.493820956667394	0.321572824636993	153564268754626	0.124626038591092	NA	435242768532058	540270366059183	17540873630036	234243897298437	119591217725505	0	171985061604951	0.896874205413582
ENSMUSG00000102659	NA	0.606376788899421	-0.0664179795057908	0.206380869342743	-0.321822365209096	0.747587269956424	NA	0	108054073211837	0	0.780812990994791	119591217725505	0	0	179374841082716
ENSMUSG00000103924	NA	0.597139564552214	-0.0638827912066871	0.205856406248229	-0.310326952514923	0.756312337034192	NA	0	108054073211837	0	0.780812990994791	119591217725505	0	171985061604951	0
ENSMUSG00000104132	NA	151110628389594	0.293498673990382	0.287941328704738	101930026964397	0.30806043602424	NA	217621384266029	0	263113104450541	390406495497396	119591217725505	12846540463592	0	0.896874205413582
ENSMUSG00000102747	NA	183827971406315	0.0212722320957067	0.293946549643659	0.0723676876680276	0.942309298855406	NA	217621384266029	108054073211837	17540873630036	234243897298437	478364870902019	25693080927184	0	0
ENSMUSG00000102386	NA	527332481531263	0.0673352850214907	0.351218858232407	0.191718876829028	0.847962418703922	0.911035151720947	326432076399044	97248665890653	438521840750901	468487794596875	717547306353028	513861618543679	601947715617327	179374841082716
ENSMUSG00000103004	NA	0.109630460187725	0.0221345141751603	0.134400432844307	0.164690795310172	0.86918736232804	NA	0	0	0.877043681501802	0	0	0	0	0
ENSMUSG00000104516	NA	571521263409035	0.284859332187168	0.221597532624501	128548061349521	0.198624387023955	0.343429211278104	59845880673158	615908217307469	499914898456027	827661770454479	562078723309872	372549673444168	59334846253708	502249555031606
ENSMUSG00000101618	RP24-228I17.1	0	NA	NA	NA	NA	NA	0	0	0	0	0	0	0	0
ENSMUSG00000099458	RP24-264B17.1	0	NA	NA	NA	NA	NA	0	0	0	0	0	0	0	0
ENSMUSG00000088111	Gm24064	0	NA	NA	NA	NA	NA	0	0	0	0	0	0	0	0
ENSMUSG00000073722	4931408C20Rik	0	NA	NA	NA	NA	NA	0	0	0	0	0	0	0	0
ENSMUSG00000095256	n-R5s209	0	NA	NA	NA	NA	NA	0	0	0	0	0	0	0	0
ENSMUSG00000100310	RP23-76B18.1	0	NA	NA	NA	NA	NA	0	0	0	0	0	0	0	0
ENSMUSG00000101514	RP24-176K12.1	0	NA	NA	NA	NA	NA	0	0	0	0	0	0	0	0
ENSMUSG00000101033	RP24-176K12.2	0	NA	NA	NA	NA	NA	0	0	0	0	0	0	0	0
ENSMUSG00000101372	RP23-12H12.1	0.476173244058507	0.105749969544788	0.194697486073894	0.543150154001742	0.587026423125596	NA	108810692133015	108054073211837	0	0.780812990994791	0	0	0.859925308024753	0
ENSMUSG00000103241	NA	0	NA	NA	NA	NA	NA	0	0	0	0	0	0	0	0
ENSMUSG00000086240	Gm7846	0	NA	NA	NA	NA	NA	0	0	0	0	0	0	0	0
ENSMUSG00000048411	Gm597	0	NA	NA	NA	NA	NA	0	0	0	0	0	0	0	0
ENSMUSG00000081557	Gm5697	30135299973139	0.264557226535898	0.340571406947375	0.776803986298174	0.437274424548224	0.599268530417082	326432076399044	432216292847347	350817472600721	390406495497396	119591217725505	25693080927184	0.859925308024753	448437102706791
ENSMUSG00000058590	Gm6462	0	NA	NA	NA	NA	NA	0	0	0	0	0	0	0	0
ENSMUSG00000101235	RP24-430C1.1	0	NA	NA	NA	NA	NA	0	0	0	0	0	0	0	0
ENSMUSG00000064433	Gm25586	0	NA	NA	NA	NA	NA	0	0	0	0	0	0	0	0
ENSMUSG00000080625	Gm22679	0	NA	NA	NA	NA	NA	0	0	0	0	0	0	0	0
ENSMUSG00000080391	Gm23785	0	NA	NA	NA	NA	NA	0	0	0	0	0	0	0	0
ENSMUSG00000099257	Mir6342	0	NA	NA	NA	NA	NA	0	0	0	0	0	0	0	0
ENSMUSG00000099492	RP23-313K8.2	267149027411334	-0.150551846806974	0.322073397250072	-0.467445768860192	0.640180983485858	0.770447546988928	0	64832443927102	0.877043681501802	156162598198958	239182435451009	38539621390776	171985061604951	448437102706791
ENSMUSG00000101726	RP24-229N7.1	0.256979685659975	-0.0609010970929962	0.135183507356374	-0.450506857559533	0.652345010635102	NA	0	0	0	0	119591217725505	0	0.859925308024753	0
ENSMUSG00000096829	Gm23771	0	NA	NA	NA	NA	NA	0	0	0	0	0	0	0	0
ENSMUSG00000098883	Gm27430	0	NA	NA	NA	NA	NA	0	0	0	0	0	0	0	0
ENSMUSG00000053185	Gm9898	0.568254157621029	-0.123076062449254	0.184343547959262	-0.667645077963089	0.50436017594407	NA	0	0	0	0.780812990994791	119591217725505	25693080927184	0	0
ENSMUSG00000100261	RP24-172B22.2	126669309692527	-0.167926966348638	0.277461853869667	-0.605225417500162	0.545029229483563	NA	0	108054073211837	17540873630036	0.780812990994791	0	12846540463592	343970123209901	179374841082716
ENSMUSG00000101180	RP24-172B22.4	0.0976016238743489	0.0221345141751603	0.134400432844307	0.164690795310172	0.86918736232804	NA	0	0	0	0.780812990994791	0	0	0	0
ENSMUSG00000048874	Phf3	235813315563202	-0.422380974239362	0.0885901060469649	-476781204004251	1.86237e+08	1.96348e+09	206196261592063	197198683611602	178127571713016	222375539835317	258914986375718	276971412395043	27999168029286	266730388689999
ENSMUSG00000103783	NA	0.603735945189026	-0.0336949581015756	0.190406542415269	-0.176963237051426	0.859537266360919	NA	217621384266029	0	0	0	0	0	0.859925308024753	179374841082716
ENSMUSG00000104315	NA	0.615773226586643	0.149281878525395	0.208826950818572	0.714859255188238	0.474696016030957	NA	108810692133015	108054073211837	0	156162598198958	119591217725505	0	0	0
ENSMUSG00000026064	Ptp4a1	143279623830872	-0.128695339065315	0.126473038485301	-101757133857643	0.308881713910369	0.47244829402571	113924794663266	155597865425045	151816261267962	125320485054664	127125464442212	171758245998225	148853070819085	151840802976519
ENSMUSG00000086151	Gm5698	0	NA	NA	NA	NA	NA	0	0	0	0	0	0	0	0
ENSMUSG00000086726	Gm9458	0.136013365166268	0.0221345141751603	0.134400432844307	0.164690795310172	0.86918736232804	NA	108810692133015	0	0	0	0	0	0	0
ENSMUSG00000087346	Gm5699	0	NA	NA	NA	NA	NA	0	0	0	0	0	0	0	0
ENSMUSG00000100371	RP24-173I18.1	0	NA	NA	NA	NA	NA	0	0	0	0	0	0	0	0
ENSMUSG00000100237	RP24-173I18.2	0	NA	NA	NA	NA	NA	0	0	0	0	0	0	0	0
ENSMUSG00000098529	Gm27362	0	NA	NA	NA	NA	NA	0	0	0	0	0	0	0	0
ENSMUSG00000086727	4931428L18Rik	0	NA	NA	NA	NA	NA	0	0	0	0	0	0	0	0
ENSMUSG00000100910	RP24-421A2.2	0.112109275676698	-0.0327342327711312	0.134400432844307	-0.243557495153691	0.80757355096426	NA	0	0	0	0	0	0	0	0.896874205413582
ENSMUSG00000099796	RP24-421A2.1	0.219599939179792	-0.060168606244277	0.134400432844307	-0.447681640385622	0.654382973670576	NA	0	0	0	0	0	0	0.859925308024753	0.896874205413582
ENSMUSG00000050217	Lgsn	0.394187073859402	0.0368976738209737	0.171067771339757	0.215690387102147	0.829229094839635	NA	0	108054073211837	0.877043681501802	0	119591217725505	0	0	0
ENSMUSG00000026063	Pih1d3	0	NA	NA	NA	NA	NA	0	0	0	0	0	0	0	0
ENSMUSG00000077664	Gm26145	0	NA	NA	NA	NA	NA	0	0	0	0	0	0	0	0
ENSMUSG00000100205	RP24-142M5.2	0.135067591514796	0.0221345141751604	0.134400432844307	0.164690795310173	0.86918736232804	NA	0	108054073211837	0	0	0	0	0	0
ENSMUSG00000100592	RP24-142M5.3	0.112109275676698	-0.0327342327711312	0.134400432844307	-0.243557495153691	0.80757355096426	NA	0	0	0	0	0	0	0	0.896874205413582
ENSMUSG00000094215	Gm6489	0	NA	NA	NA	NA	NA	0	0	0	0	0	0	0	0
ENSMUSG00000101093	RP24-342F15.1	0.219599939179792	-0.060168606244277	0.134400432844307	-0.447681640385622	0.654382973670576	NA	0	0	0	0	0	0	0.859925308024753	0.896874205413582
ENSMUSG00000070960	Gm10307	0.48964890104912	-0.0127311756431857	0.19605686841947	-0.0649361368760974	0.948224848232656	NA	0	108054073211837	0	0.780812990994791	119591217725505	0	0.859925308024753	0
ENSMUSG00000088620	Gm23032	0	NA	NA	NA	NA	NA	0	0	0	0	0	0	0	0
ENSMUSG00000082159	Gm7910	0	NA	NA	NA	NA	NA	0	0	0	0	0	0	0	0
ENSMUSG00000026058	Khdrbs2	649771244116637	0.0679077216204209	0.0992351486835555	0.684311179267413	0.493778689188067	0.649660930938375	618044731315522	712076342466004	713913556742467	616842262885885	612307034754584	683435952663094	640644354478441	6009057176271
ENSMUSG00000064688	Gm25814	0.0976016238743489	0.0221345141751603	0.134400432844307	0.164690795310172	0.86918736232804	NA	0	0	0	0.780812990994791	0	0	0	0
ENSMUSG00000103482	NA	733271565044932	0.60559766992635	0.347016839586255	174515355118904	0.0809581440515355	0.174943933208025	119691761346316	129664887854204	526226208901081	936975589193749	478364870902019	642327023179599	429962654012377	358749682165433
ENSMUSG00000104498	NA	0	NA	NA	NA	NA	NA	0	0	0	0	0	0	0	0
ENSMUSG00000104313	NA	0.107490663503094	-0.0327342327711312	0.134400432844307	-0.243557495153691	0.80757355096426	NA	0	0	0	0	0	0	0.859925308024753	0
ENSMUSG00000102865	NA	182013613918285	0.126809452158954	0.30607781048075	0.414304623911735	0.678651027934368	NA	108810692133015	32416221963551	350817472600721	0.780812990994791	239182435451009	0	0.859925308024753	269062261624075
ENSMUSG00000102321	NA	245525799486	0.0948857889355558	0.320577818373911	0.29598363797237	0.767242576868097	NA	0	32416221963551	350817472600721	390406495497396	119591217725505	513861618543679	0.859925308024753	179374841082716
ENSMUSG00000091318	Gm5415	147594608658567	0.723472098417534	0.317413200644599	227927539544138	0.0226506996876649	0.0640448789394843	195859245839426	216108146423673	263113104450541	117121948649219	956729741804038	899257832451439	773932777222278	125562388757901
ENSMUSG00000089489	Gm24732	0	NA	NA	NA	NA	NA	0	0	0	0	0	0	0	0
ENSMUSG00000104433	NA	54399920650708	0.445950582194902	0.345755321947653	128978660308927	0.197124760664433	0.341403820115976	217621384266029	11885948053302	105245241780216	468487794596875	478364870902019	770792427815519	0.859925308024753	0.896874205413582
ENSMUSG00000089395	Gm23024	0	NA	NA	NA	NA	NA	0	0	0	0	0	0	0	0
ENSMUSG00000102926	NA	0	NA	NA	NA	NA	NA	0	0	0	0	0	0	0	0
ENSMUSG00000100497	RP23-75G11.1	0	NA	NA	NA	NA	NA	0	0	0	0	0	0	0	0
ENSMUSG00000102917	NA	0	NA	NA	NA	NA	NA	0	0	0	0	0	0	0	0
ENSMUSG00000100481	RP23-75G11.2	0.302693911251792	0.0246081191146822	0.141403393333737	0.17402778345356	0.861843627346506	NA	0	0	0	156162598198958	0	0	0.859925308024753	0
ENSMUSG00000100590	RP23-75G11.3	101399632700507	0.00327987567903707	0.234078158676262	0.0140118826018845	0.988820501022528	NA	0	0	0.877043681501802	312325196397916	239182435451009	0	171985061604951	0
ENSMUSG00000088750	Gm24901	0	NA	NA	NA	NA	NA	0	0	0	0	0	0	0	0
ENSMUSG00000104230	NA	0.107490663503094	-0.0327342327711312	0.134400432844307	-0.243557495153691	0.80757355096426	NA	0	0	0	0	0	0	0.859925308024753	0
ENSMUSG00000101754	RP23-154N2.2	0.135067591514796	0.0221345141751604	0.134400432844307	0.164690795310173	0.86918736232804	NA	0	108054073211837	0	0	0	0	0	0
ENSMUSG00000065223	Gm25792	0	NA	NA	NA	NA	NA	0	0	0	0	0	0	0	0
ENSMUSG00000100318	RP23-443F6.1	0	NA	NA	NA	NA	NA	0	0	0	0	0	0	0	0
ENSMUSG00000101612	RP23-125B4.2	0.217121123690819	-0.00529985929798548	0.134400432844307	-0.0394333499217594	0.968544891186362	NA	0	0	0.877043681501802	0	0	0	0.859925308024753	0
ENSMUSG00000065260	Gm23453	0	NA	NA	NA	NA	NA	0	0	0	0	0	0	0	0
ENSMUSG00000026134	Prim2	631016305065334	0.0902758307521331	0.100748366079027	0.896052554155773	0.370224695479213	0.536792749940026	631102014371484	618069298771706	741978954550525	613719010921906	599152000804779	596079477510668	594208387845104	653821295746501
ENSMUSG00000101682	RP23-125B4.3	0.953860670771169	-0.0280511139191464	0.248032618323077	-0.113094455514751	0.909955670649837	NA	0	108054073211837	0.877043681501802	156162598198958	239182435451009	0	171985061604951	0
ENSMUSG00000102714	NA	0.714474207249646	0.0978071509220048	0.230197075126698	0.424884420743282	0.670920932208301	NA	108810692133015	0	17540873630036	0.780812990994791	119591217725505	0	0	0.896874205413582
ENSMUSG00000102093	RP24-423J19.6	0	NA	NA	NA	NA	NA	0	0	0	0	0	0	0	0
ENSMUSG00000103746	NA	220482157586876	0.00587058043951036	0.298990388960851	0.0196346794287058	0.984334798977033	0.991433505385895	293788868759139	172886517138939	280653978080577	140546338379062	298978044313762	12846540463592	206382073925941	242156035461667
ENSMUSG00000102198	NA	277949101892077	0.281564041444468	0.329164097196802	0.85539110687435	0.39233466523304	0.557929728865808	652864152798087	32416221963551	17540873630036	312325196397916	239182435451009	0	429962654012377	0.896874205413582
ENSMUSG00000004768	Rab23	995742844184704	-0.360756905500509	0.102516070558935	-35190278317692	0.000433131266836386	0.00236878780155835	8987763170187	874157452283759	847224196330741	858113477103275	973472512285608	117545845241867	128042878364886	105831156238803
ENSMUSG00000042215	Bag2	494643897569556	-0.264706782953238	0.105958750024495	-24982059800823	0.0124823641066249	0.0395117536717025	422185485476096	451666026025477	493775592685515	427104706074151	545335952828302	477891305245622	559811375524114	579380736697174
ENSMUSG00000103072	NA	0.565861563292321	-0.0138252291137158	0.185152425055419	-0.0746694465901684	0.940477717875451	NA	0	108054073211837	0.877043681501802	0	0	25693080927184	0	0
ENSMUSG00000042197	Zfp451	293124160762391	-0.133546080178359	0.0792175357896209	-168581462232074	0.0918315104810787	0.192171184522313	279534668089714	278239238520479	258552477306731	301159570626691	288573608371643	321934304017615	310089066073726	306910353092528
ENSMUSG00000081402	Gm15455	126822071306833	0.0325292732125202	0.262775201317457	0.123791259789472	0.901480552260948	NA	108810692133015	0	17540873630036	234243897298437	239182435451009	25693080927184	0	0
ENSMUSG00000042182	Bend6	545124523453377	-0.320780288922322	0.0946320394935799	-338976408665571	0.000699527948341215	0.00354138274001974	426864345237816	507638035949209	542363812640715	457634494022047	59699935888572	613807703350425	568324636073559	647363801467523
ENSMUSG00000104416	NA	46394096264808	-0.460376792922285	0.349041236612554	-131897536632131	0.187177348008752	0.328383612409549	217621384266029	108054073211837	613930577051262	234243897298437	717547306353028	102772323708736	343970123209901	448437102706791
ENSMUSG00000026131	Dst	632638352516034	-0.554914097899717	0.099858381619426	-555701072759792	2.74434e+06	4.42173e+07	469082893785426	457392891905705	508334517798445	604739661525466	779854330788016	757945887351927	766795397165672	716961239807617
ENSMUSG00000103596	NA	0.382244458706289	0.0280480677437871	0.150445190329852	0.186433794807874	0.852104592549728	NA	0	216108146423673	0	0	0	0	0	0.896874205413582
ENSMUSG00000099382	RP23-87D8.1	0	NA	NA	NA	NA	NA	0	0	0	0	0	0	0	0
ENSMUSG00000084506	Gm23792	0	NA	NA	NA	NA	NA	0	0	0	0	0	0	0	0
ENSMUSG00000103364	NA	384609703178164	0.151783317888173	0.349667856554848	0.434078554956809	0.664231397670609	0.787667096741332	326432076399044	64832443927102	350817472600721	390406495497396	358773653176514	38539621390776	257977592407426	358749682165433
ENSMUSG00000105982	NA	0	NA	NA	NA	NA	NA	0	0	0	0	0	0	0	0
ENSMUSG00000096992	Gm26788	400799181475841	-0.150916812503297	0.347649290765914	-0.43410648752025	0.664211114659479	0.787667096741332	544053460665073	32416221963551	0.877043681501802	468487794596875	478364870902019	25693080927184	687940246419802	358749682165433
ENSMUSG00000103001	NA	0	NA	NA	NA	NA	NA	0	0	0	0	0	0	0	0
ENSMUSG00000104397	NA	0	NA	NA	NA	NA	NA	0	0	0	0	0	0	0	0
ENSMUSG00000102839	NA	0	NA	NA	NA	NA	NA	0	0	0	0	0	0	0	0
ENSMUSG00000101206	RP24-152H15.2	0.136013365166268	0.0221345141751603	0.134400432844307	0.164690795310172	0.86918736232804	NA	108810692133015	0	0	0	0	0	0	0
ENSMUSG00000101462	RP24-152H15.3	987043947139055	0.258924502429615	0.3325447556013	0.778615503833261	0.436206243463965	0.598215688228009	652864152798087	11885948053302	13155655222527	132738208469114	837138524078533	642327023179599	945917838827228	98656162595494
ENSMUSG00000102336	NA	375120238948171	-0.427922533093996	0.260148964213236	-164491346097862	0.099987658565917	0.204880450678813	326432076399044	183691924460122	271883541265559	445063404867031	406610140266716	552401239934455	447161160172872	367718424219569
ENSMUSG00000092852	Mir5103	0	NA	NA	NA	NA	NA	0	0	0	0	0	0	0	0
ENSMUSG00000042111	Ccdc115	730114708146432	0.346785752620761	0.120395019073426	288039949899643	0.00397171554594319	0.015228134853896	770379700301743	928184488889677	89546159881334	689457871048401	612307034754584	572955704676203	669021889643258	703149377044248
ENSMUSG00000101711	RP24-554B1.1	309187248983221	0.0897043347538715	0.328726756625257	0.272884190124301	0.784942239912288	0.871405038417383	108810692133015	216108146423673	789339313351622	234243897298437	597956088627524	0	257977592407426	269062261624075
ENSMUSG00000026127	Imp4	998065221923069	0.113945978930204	0.0811866281610647	140350672901636	0.160465786811296	0.293425016528144	106199235521822	106325208040447	101561658317909	101427607530223	928027849549917	915958335054109	102933059370563	956067902970878
ENSMUSG00000026126	Ptpn18	295263760303006	0.961967850925469	0.260228762799465	369662384963484	0.000218485695117985	0.00131325055913722	380837422465551	518659551416816	412210530305847	320133326307864	203305070133358	167005026026696	180584314685198	179374841082716
ENSMUSG00000100280	RP24-554B1.10	246159522924714	0.196863425510599	0.325149215715906	0.605455636967013	0.544876292933996	NA	108810692133015	32416221963551	350817472600721	390406495497396	358773653176514	25693080927184	0	179374841082716
ENSMUSG00000101223	RP24-554B1.5	0.934178483650057	0.178436848178231	0.24454006913867	0.729683478076737	0.465583682503862	NA	108810692133015	108054073211837	0	312325196397916	0	12846540463592	0	0.896874205413582
ENSMUSG00000026125	Prss39	0.268072419297994	-0.0626732403278416	0.137056330946438	-0.457280885129887	0.647469167060253	NA	0	0	0	0	0	12846540463592	0.859925308024753	0
ENSMUSG00000101116	RP24-554B1.9	0	NA	NA	NA	NA	NA	0	0	0	0	0	0	0	0
ENSMUSG00000026124	Cfc1	0.982919002791765	-0.0522205391613318	0.247758862787155	-0.210771629211882	0.833065477821828	NA	108810692133015	0	0.877043681501802	156162598198958	0	0	343970123209901	0.896874205413582
ENSMUSG00000101803	RP24-554B1.8	0	NA	NA	NA	NA	NA	0	0	0	0	0	0	0	0
ENSMUSG00000037529	Prss40	0.596886766908136	0.138149183325089	0.190130614251352	0.72660146746518	0.467470129023536	NA	0	216108146423673	17540873630036	0	0	0	0.859925308024753	0
ENSMUSG00000045815	1700101I19Rik	200634651514418	-0.152580526397908	0.314319425227686	-0.485431424696014	0.627370345705304	NA	217621384266029	108054073211837	263113104450541	0.780812990994791	239182435451009	0	429962654012377	269062261624075
ENSMUSG00000045174	Amer3	193558265660235	-0.409900670987278	0.109366893022855	-374794107849092	0.000178292122650045	0.00109919803475222	175729267794818	16121667723206	159797358769628	165766597988194	179386826588257	218005791667156	249636316919586	238927288322178
ENSMUSG00000100524	RP24-70I14.3	0	NA	NA	NA	NA	NA	0	0	0	0	0	0	0	0
ENSMUSG00000102499	NA	0	NA	NA	NA	NA	NA	0	0	0	0	0	0	0	0
ENSMUSG00000103521	NA	0	NA	NA	NA	NA	NA	0	0	0	0	0	0	0	0
ENSMUSG00000104098	NA	0	NA	NA	NA	NA	NA	0	0	0	0	0	0	0	0
ENSMUSG00000037509	Arhgef4	207586137900916	-0.374393990001263	0.0904068435887334	-414121293410492	3.45474e+09	0.000261102998981818	169744679727503	181638897069097	19935202880536	17084188242966	219091110873125	222373615424777	246970548464709	250676340413096
ENSMUSG00000102537	NA	0.0976016238743489	0.0221345141751603	0.134400432844307	0.164690795310172	0.86918736232804	NA	0	0	0	0.780812990994791	0	0	0	0
ENSMUSG00000102612	NA	0.48964890104912	-0.0127311756431857	0.19605686841947	-0.0649361368760974	0.948224848232656	NA	0	108054073211837	0	0.780812990994791	119591217725505	0	0.859925308024753	0
ENSMUSG00000104002	NA	416074908310368	0.347421548758358	0.233008036987179	149102817761378	0.135954097165096	0.259219320946785	359075284038948	540270366059183	482374024825991	499720314236666	430528383811817	411089294834944	309573110888911	295968487786482
ENSMUSG00000037503	Fam168b	155936327425853	-0.159006111874314	0.0613786290179001	-259057776979577	0.00958149694973017	0.0316328521619027	147264390732822	150432880725519	143870245513556	147597079687745	157071105360678	165347822306892	171142334803086	164764760276529
ENSMUSG00000104358	NA	123606788438407	0.404962458694894	0.342733451575997	118156677392518	0.237377643744968	0.392474761366025	184978176626125	756378512482857	964748049651983	242052027208385	155468583043156	12846540463592	429962654012377	627811943789507
ENSMUSG00000026123	Plekhb2	329716361191973	-0.219624143542858	0.122537432114019	-179230248058815	0.0730845261650721	0.161567803488646	260710418350703	265704966027906	356430552162332	332470171565582	303522510587331	365355610784556	369853874981446	38368278507593
ENSMUSG00000103716	NA	0	NA	NA	NA	NA	NA	0	0	0	0	0	0	0	0
ENSMUSG00000103548	NA	0.285502387323149	-0.00577163881985865	0.14000788700668	-0.041223669203602	0.967117584412785	NA	108810692133015	0	0	0	119591217725505	0	0	0
ENSMUSG00000103760	NA	0	NA	NA	NA	NA	NA	0	0	0	0	0	0	0	0
ENSMUSG00000103997	NA	0	NA	NA	NA	NA	NA	0	0	0	0	0	0	0	0
ENSMUSG00000077231	Gm25096	0	NA	NA	NA	NA	NA	0	0	0	0	0	0	0	0
ENSMUSG00000104417	NA	0.429310838730838	-0.099330346900443	0.175541604471585	-0.565850740623266	0.571495250037135	NA	0	0	0	0.780812990994791	0	0	0.859925308024753	179374841082716
ENSMUSG00000064601	Gm25634	0	NA	NA	NA	NA	NA	0	0	0	0	0	0	0	0
ENSMUSG00000101714	RP23-463E4.1	0.1605817557949	-0.0327342327711312	0.134400432844307	-0.243557495153691	0.80757355096426	NA	0	0	0	0	0	12846540463592	0	0
ENSMUSG00000102531	NA	13722013093937	0.0384744689405098	0.289101068498652	0.133083108756096	0.894127653573205	NA	108810692133015	216108146423673	263113104450541	0	119591217725505	12846540463592	171985061604951	0.896874205413582
ENSMUSG00000103096	NA	0	NA	NA	NA	NA	NA	0	0	0	0	0	0	0	0
ENSMUSG00000102279	NA	0	NA	NA	NA	NA	NA	0	0	0	0	0	0	0	0
ENSMUSG00000103708	NA	0.112109275676698	-0.0327342327711312	0.134400432844307	-0.243557495153691	0.80757355096426	NA	0	0	0	0	0	0	0	0.896874205413582
ENSMUSG00000104201	NA	0	NA	NA	NA	NA	NA	0	0	0	0	0	0	0	0
ENSMUSG00000102434	NA	0.408704396637866	-0.0555997435215536	0.172724827757831	-0.321897808458129	0.747530113497861	NA	108810692133015	0	0	0	0	12846540463592	0	0.896874205413582
ENSMUSG00000045216	Hs6st1	28054701677171	-0.725691812426125	0.0929524078738179	-780713301597572	0.0585035	27.4033	207066747129127	197306737684814	197685645810506	238850693945307	342270065130395	326302127775236	380000993616138	354893123082154
ENSMUSG00000104523	NA	0	NA	NA	NA	NA	NA	0	0	0	0	0	0	0	0
ENSMUSG00000102202	NA	8552872085317	-0.325772515095724	0.346468786219091	-0.940265120707644	0.347081585920779	0.513316496753833	870485537064116	32416221963551	701634945201442	85889429009427	358773653176514	154158485563104	128988796203713	896874205413582
ENSMUSG00000037470	Uggt1	220497428982541	-0.102828265345098	0.0964872018610459	-106571921831855	0.286550587389549	0.448009990122753	201843833906742	198495332490144	20443888215807	244941035275066	214068279728653	243185010975796	238887250569276	218119806756583
ENSMUSG00000098752	Mir6897	0	NA	NA	NA	NA	NA	0	0	0	0	0	0	0	0
ENSMUSG00000047180	Neurl3	370021126527777	0.682039783392432	0.258375459937844	263972353859189	0.00829736828063138	0.0281002110836394	413480630105455	691546068555755	447292277565919	33574958612776	322896287858863	25693080927184	232179833166683	260093519569939
ENSMUSG00000037447	Arid5a	114472028402934	0.0801453385169318	0.226261794242607	0.354215075440429	0.723177706512397	0.831296116016132	968415159983829	133987050782677	171900561574353	694923561985364	968688863576588	132319366774997	104050962270995	110315527265871
ENSMUSG00000102762	NA	0.48964890104912	-0.0127311756431857	0.19605686841947	-0.0649361368760974	0.948224848232656	NA	0	108054073211837	0	0.780812990994791	119591217725505	0	0.859925308024753	0
ENSMUSG00000010453	Kansl3	232229005390532	-0.0784900796226693	0.0911252292267968	-0.861343014318454	0.389049151587806	0.554700968197341	225455754099606	230587392234059	197247123969755	250016319716532	237747340838303	225970646754583	245422682910265	245384782601156
ENSMUSG00000098680	Mir6898	0.112109275676698	-0.0327342327711312	0.134400432844307	-0.243557495153691	0.80757355096426	NA	0	0	0	0	0	0	0	0.896874205413582
ENSMUSG00000037432	Fer1l5	256130389469986	0.0956374067441064	0.132509328003213	0.721740938432559	0.470453767437523	0.629179943358151	275291051096527	239880042530277	236801794005487	306078692469958	25353338157807	263354079503636	216701177622238	257402896953698
ENSMUSG00000001143	Lman2l	101688680002332	0.132354103913766	0.103295610593255	128131392179803	0.200083424864439	0.345344904137402	101520375760103	970325577442293	10217558889496	124773915960968	959121566158548	103928512350459	959676643755624	921986683165162
ENSMUSG00000037408	Cnnm4	326042956444361	-0.405121454032176	0.122807510891168	-329883287343227	0.000970876949056537	0.0046768026980385	273114837253866	304712486457379	258727886043032	281092676758125	313328990440822	396958100324992	414483998467931	365924675808741
ENSMUSG00000104316	NA	0.845175984234916	-0.070801878961991	0.226047283798053	-0.31321711888051	0.754115713337007	NA	108810692133015	0	0	156162598198958	239182435451009	0	171985061604951	0
ENSMUSG00000106081	NA	0	NA	NA	NA	NA	NA	0	0	0	0	0	0	0	0
ENSMUSG00000001138	Cnnm3	107948066532743	-0.187330974405579	0.109298259622228	-17139428848461	0.0865392159370408	0.183655447155275	995617833017083	934667733282387	910371341398871	118995899827606	118634487983701	10328618532728	122367371331922	1162348970216
ENSMUSG00000102845	NA	0	NA	NA	NA	NA	NA	0	0	0	0	0	0	0	0
ENSMUSG00000067653	Ankrd23	148499327700231	0.800889119721982	0.312484339642047	256297362178024	0.0103779932874321	0.0338415816250044	195859245839426	194497331781306	157867862670324	257668287028281	107632095952954	115618864172328	601947715617327	98656162595494
ENSMUSG00000109510	NA	0	NA	NA	NA	NA	NA	0	0	0	0	0	0	0	0
ENSMUSG00000079610	Ankrd39	223670644669276	0.408501269345602	0.123294796380173	33132077049384	0.000922324569473605	0.00447690383796058	274202944175197	249604909119343	250834492909515	250640970109328	210480543196888	169574334119414	184024015917297	200002947807229
ENSMUSG00000026121	Sema4c	235624927216289	-0.46605056334481	0.101569845538717	-458847368402426	4.46499e+08	4.2762e+09	19923237729555	217296741229004	166989116957943	205041491435232	285703419146231	247424369328782	290482769050762	272829133286812
ENSMUSG00000087589	D430040D24Rik	634973851098253	-0.17650011980212	0.198927185506078	-0.887259925550632	0.374938975827023	0.541132306613236	554934529878374	745573105161673	587619266606208	491912184326718	705588184580478	590940861325231	739535764901288	663686912006051
ENSMUSG00000046337	Fam178b	201056841751264	0.131645222977255	0.315726067115505	0.416960259822621	0.676707475633954	NA	435242768532058	108054073211837	17540873630036	234243897298437	0	12846540463592	257977592407426	269062261624075
ENSMUSG00000089906	Gm6428	0.0976016238743489	0.0221345141751603	0.134400432844307	0.164690795310172	0.86918736232804	NA	0	0	0	0.780812990994791	0	0	0	0
ENSMUSG00000077939	Gm24133	0	NA	NA	NA	NA	NA	0	0	0	0	0	0	0	0
ENSMUSG00000061518	Cox5b	141190662801515	0.380496554463121	0.11125349418314	342008632858546	0.000626012660950747	0.00321975087029648	148853026837964	168672408283677	181372633334573	142107964361052	121145903555936	10611242422927	125205124848404	13605581696124
ENSMUSG00000037351	Actr1b	45303289688472	-0.0115288598135681	0.0640736146952919	-0.179931472079338	0.857206367262628	0.916810963529285	438071846527516	449396890488029	448870956192622	468487794596875	453370306397388	443077180589288	450514868874168	472473331411875
ENSMUSG00000102416	NA	178056625018605	0.760601587588491	0.309057284612014	246103756636359	0.0138535859587254	0.0429808542132164	22850245347933	194497331781306	201720046745415	327941456217812	143509461270606	115618864172328	601947715617327	152468614920309
ENSMUSG00000104237	NA	313004553692152	162746641203075	0.310069019900379	524872305060863	1.53157e+07	2.06941e+08	467885976171962	410605478204979	359587909415739	819853640544531	215264191905908	899257832451439	601947715617327	807186784872224
ENSMUSG00000026117	Zap70	5834560866424	0.0657566077798812	0.195793604010579	0.335846556950494	0.736986579810557	0.840116872442524	544053460665073	572686588022734	570078392976172	702731691895312	550119601537322	552401239934455	610546968697575	565030749410557
ENSMUSG00000097291	Gm18828	0	NA	NA	NA	NA	NA	0	0	0	0	0	0	0	0
ENSMUSG00000026116	Tmem131	371212947461432	-0.376714278882246	0.113762007530778	-331142432398028	0.000928223420173388	0.00449808252567527	327411372628241	288720483622028	275654829096016	394857129546066	422874545877385	420467269373366	436842056476575	402875893071781
ENSMUSG00000103016	NA	0	NA	NA	NA	NA	NA	0	0	0	0	0	0	0	0
ENSMUSG00000102930	NA	0	NA	NA	NA	NA	NA	0	0	0	0	0	0	0	0
ENSMUSG00000103159	NA	0	NA	NA	NA	NA	NA	0	0	0	0	0	0	0	0
ENSMUSG00000080054	Rpl12-ps1	0.149489022156881	-0.0327342327711312	0.134400432844307	-0.243557495153691	0.80757355096426	NA	0	0	0	0	119591217725505	0	0	0
ENSMUSG00000095944	n-R5s210	0	NA	NA	NA	NA	NA	0	0	0	0	0	0	0	0
ENSMUSG00000050122	Vwa3b	262739034263981	0.00931839903989584	0.266586399784334	0.0349545177377178	0.972116008277632	0.984494666979578	217621384266029	32416221963551	280653978080577	234243897298437	203305070133358	295470430662616	223580580086436	322874713948889
ENSMUSG00000103603	NA	121530206309705	0.104416474319801	0.284605850961354	0.366880982829756	0.713707797325668	NA	108810692133015	216108146423673	17540873630036	0.780812990994791	0	12846540463592	0.859925308024753	179374841082716
ENSMUSG00000026114	Cnga3	579420243053495	114156252104628	0.350266341805724	325912708358216	0.00111755595179045	0.00524968439340343	108810692133015	151275702496571	350817472600721	109313818739271	239182435451009	0	171985061604951	179374841082716
ENSMUSG00000102231	NA	0	NA	NA	NA	NA	NA	0	0	0	0	0	0	0	0
ENSMUSG00000026113	Inpp4a	315694779628986	0.0228078111559069	0.093745572052288	0.243294810161119	0.807777024523453	0.886252713370692	310328093963357	293907079136196	302580070118122	365967048879259	289530338113447	327329851012324	324879781371752	31103597443743
ENSMUSG00000086064	4930439A04Rik	0	NA	NA	NA	NA	NA	0	0	0	0	0	0	0	0
ENSMUSG00000102879	NA	0	NA	NA	NA	NA	NA	0	0	0	0	0	0	0	0
ENSMUSG00000026112	Coa5	180218151057651	-0.107643182606593	0.0933265782874678	-115340329177211	0.248744890999851	0.405498694119993	162345552662458	157758946889282	193738949243748	179430825330603	174363995443786	198735980971768	189269560296248	186101397623318
ENSMUSG00000026111	Unc50	984767608148921	0.280318605923737	0.0890268298812007	314869805313522	0.00163999551579949	0.0072338059561156	107613774519551	112700398359946	102526406367561	110094631730266	918460552131876	790062238510907	900341797501917	939924167273434
ENSMUSG00000026110	Mgat4a	937111430128616	-0.217506935171084	0.099490038698034	-218621821860224	0.0287996439895449	0.0778476774122446	89768821009737	785553112250053	859502807871766	915112825445895	963905214867568	114591140935241	100095305854081	928264802603057
ENSMUSG00000103948	NA	0.394187073859402	0.0368976738209737	0.171067771339757	0.215690387102147	0.829229094839635	NA	0	108054073211837	0.877043681501802	0	119591217725505	0	0	0
ENSMUSG00000087233	4930594C11Rik	0.341105652543711	0.0341465127234338	0.165247706450831	0.206638345891922	0.836292310833424	NA	108810692133015	0	0	0.780812990994791	0	0	0.859925308024753	0
ENSMUSG00000026090	2010300C02Rik	846157094567517	0.605407559107061	0.162262793334111	3731031289844	0.000190697534460816	0.0011654728760792	129158291561888	703432016609057	117085331480491	958838352941603	728310515948324	646180985318677	707718528504372	562340126794316
ENSMUSG00000089767	4930556I23Rik	247072123599881	0.228040581785913	0.306952062233022	0.742919204148551	0.457530598155141	NA	326432076399044	0	701634945201442	234243897298437	239182435451009	38539621390776	0	0.896874205413582
ENSMUSG00000104365	NA	0.248122640842966	-0.00529985929798547	0.134400432844307	-0.0394333499217593	0.968544891186362	NA	108810692133015	0	0	0	0	0	0	0.896874205413582
ENSMUSG00000102650	NA	0.730230613495676	-0.214072060567527	0.219249287507677	-0.976386573479887	0.328872932515627	NA	0	108054073211837	0	0	0	12846540463592	257977592407426	0.896874205413582
ENSMUSG00000060771	Tsga10	54396471509717	0.232265057902643	0.143662362572675	161674257434787	0.105933859786662	0.214716342837729	539701032979752	528384418005881	543767082531117	743333967427041	496303553560845	599933439649746	421363400932129	478930825690853
ENSMUSG00000097268	Gm26805	288676339272268	-0.368365645464849	0.277160688138264	-132906888036404	0.183825246061702	0.324136781013881	315551007185742	194497331781306	149097425855306	312325196397916	25114155722356	436782375762128	318172363969159	331843456003025
ENSMUSG00000037216	Lipt1	8747195372168	-0.109048680356313	0.198355156037835	-0.549764788244338	0.582480712863392	0.724018220708933	707269498864594	799600141767591	107876372824722	773004861084843	669710819262826	912104372915031	963116344987723	109418653060457
ENSMUSG00000026088	Mitd1	134304403145234	0.243176865813938	0.169162817724429	143753142141484	0.150567051248959	0.279654984820693	166480358963512	126423265657849	128048377499263	165532354090896	992607107121689	116903518218687	145327377056183	126459262963315
ENSMUSG00000026087	Mrpl30	155467370270954	0.201099731135065	0.112153420468464	179307711075661	0.07296059502809	0.161402652196966	156143343210876	181314734849462	186898008528034	142029883061953	151402481640489	136173328914075	131568572127787	158208609834956
ENSMUSG00000061584	Lyg2	0.261598297833579	-0.0615335993560038	0.135855430109823	-0.452934412016224	0.650595970680306	NA	0	0	0	0	119591217725505	0	0	0.896874205413582
ENSMUSG00000087374	Gm15457	0.382158237546026	0.0363605580740438	0.170200062202427	0.213634223181414	0.830832309215881	NA	0	108054073211837	0	0.780812990994791	119591217725505	0	0	0
ENSMUSG00000026085	Lyg1	0.135067591514796	0.0221345141751604	0.134400432844307	0.164690795310173	0.86918736232804	NA	0	108054073211837	0	0	0	0	0	0
ENSMUSG00000089141	Gm23409	0	NA	NA	NA	NA	NA	0	0	0	0	0	0	0	0
ENSMUSG00000058407	Txndc9	12135020496452	0.0831355014170787	0.0776213629369989	107103892886492	0.28415192610175	0.445179648180276	120235814806981	130205158220263	129627056125966	119464387622203	119352035290054	118573568478954	11325216306686	120091456104879
ENSMUSG00000026083	Eif5b	241005528530727	-0.388201077448545	0.0980628643246764	-395869608869725	7.53601e+09	0.000520013461435287	203258372904471	194389277708094	215314223808692	219330369170437	244922813901834	311271675432834	286011157449033	25354633787042
ENSMUSG00000026082	Rev1	110358480459238	-0.159514171454529	0.09519402143308	-167567426034907	0.0938020142343739	0.195174590203382	112075012897005	101138612526279	990182316415535	104238534297805	132626660457585	113948813912061	110672387142786	109149590798833
ENSMUSG00000103804	NA	185883275715273	0.417393250346226	0.340970611355544	122413262740405	0.220902199513425	0.37162724226335	326432076399044	11885948053302	964748049651983	366982105767552	287018922541211	115618864172328	859925308024753	896874205413582
ENSMUSG00000102716	NA	0.777300756033015	0.074296856594891	0.220300968391146	0.337251611454455	0.735927233503682	NA	217621384266029	0	0	156162598198958	119591217725505	12846540463592	0	0
ENSMUSG00000037138	Aff3	295590639202136	-0.690886065456309	0.0828840200369496	-833557620815584	0.00771217	0.469726	204564101210067	216648416789733	233205914911329	24587801086426	370374001295888	3791014090806	364006382886878	350946876578335
ENSMUSG00000085391	Gm16150	235634865990939	0.163205859146891	0.307872279761323	0.530108976597101	0.596036375634674	NA	326432076399044	756378512482857	0	0.780812990994791	119591217725505	25693080927184	257977592407426	0.896874205413582
ENSMUSG00000085280	Gm16151	0	NA	NA	NA	NA	NA	0	0	0	0	0	0	0	0
ENSMUSG00000087131	Gm16152	126240556307417	0.552961533714224	0.265860469257494	207989377006126	0.0375352775850513	NA	326432076399044	108054073211837	263113104450541	312325196397916	0	0	0	0
ENSMUSG00000102984	NA	0.149489022156881	-0.0327342327711312	0.134400432844307	-0.243557495153691	0.80757355096426	NA	0	0	0	0	119591217725505	0	0	0
ENSMUSG00000102541	NA	0	NA	NA	NA	NA	NA	0	0	0	0	0	0	0	0
ENSMUSG00000103531	NA	0	NA	NA	NA	NA	NA	0	0	0	0	0	0	0	0
ENSMUSG00000048814	Lonrf2	656883540504902	-0.230570573389317	0.126305345423355	-18255013088835	0.0679254138508055	0.15287331153391	579634556992568	535840149057498	574551315751831	720690390688192	561121993568068	781840452614208	778060418700797	723329046666054
ENSMUSG00000026080	Chst10	257641815745685	-0.416674055693479	0.0686780176114214	-606706585578826	130268	2.71279e+06	217947816342428	22648133745201	220839599002154	216363279804657	281756908961289	288147902598368	304929514225577	304668167578994
ENSMUSG00000103647	NA	0	NA	NA	NA	NA	NA	0	0	0	0	0	0	0	0
ENSMUSG00000102447	NA	13601607700857	0.502004615877153	0.278808365638506	180053641764837	0.0717759785916107	NA	217621384266029	108054073211837	438521840750901	234243897298437	0	0	0	0.896874205413582
ENSMUSG00000067604	Nms	0.756029065169599	-0.23291885696299	0.219691299772335	-106020974523963	0.289049188590108	NA	0	0	0.877043681501802	0	119591217725505	12846540463592	0	269062261624075
ENSMUSG00000026078	Pdcl3	1213393373468	0.2333797362123	0.0936353774704989	249243119979763	0.0126871907472335	0.0399992153157571	126655645642829	132042077464864	146641703547101	120089038014999	103685585768013	109452524749804	11394010331328	11820802027351
ENSMUSG00000103046	NA	590036871904209	0.621378051581191	0.269253813269371	230777809248533	0.0210114820126973	0.0601774473192304	82696126021091	626713624628653	684094071571406	812045510634583	75342467167068	488168537616495	214981327006188	313905971894754
ENSMUSG00000104188	NA	0	NA	NA	NA	NA	NA	0	0	0	0	0	0	0	0
ENSMUSG00000103182	NA	0	NA	NA	NA	NA	NA	0	0	0	0	0	0	0	0
ENSMUSG00000098833	Mir6349	0	NA	NA	NA	NA	NA	0	0	0	0	0	0	0	0
ENSMUSG00000026077	Npas2	710750127110573	-153365935779027	0.185032283642239	-828860417004638	0.0114585	0.0681038	312286686421752	20530273910249	456939758062439	391968121479385	920852376486386	100845342639197	112650215351243	126369575542774
ENSMUSG00000092553	Gm20428	0.0976016238743489	0.0221345141751603	0.134400432844307	0.164690795310172	0.86918736232804	NA	0	0	0	0.780812990994791	0	0	0	0
ENSMUSG00000092563	Gm3617	0.627802062900019	0.176286610384818	0.222838473063561	0.791095935819554	0.428888010640148	NA	108810692133015	108054073211837	0.877043681501802	0.780812990994791	119591217725505	0	0	0
ENSMUSG00000073702	Rpl31	149771675436787	0.205252494007291	0.1830360579218	112137737415096	0.262127262901158	0.420793932521786	134925258244938	190175168852833	202597090426916	117902761640213	12796260296629	138742637006793	130708646819762	15515923753655
ENSMUSG00000003134	Tbc1d8	722379825857226	-0.440964549199343	0.108337731618758	-407027674117365	4.69573e+09	0.000342525554424299	689859788123312	531626040202236	551660475664634	666814294309552	865840416332654	822178589669887	816069117315491	834989885240045
ENSMUSG00000102607	NA	0	NA	NA	NA	NA	NA	0	0	0	0	0	0	0	0
ENSMUSG00000065629	Gm24826	0	NA	NA	NA	NA	NA	0	0	0	0	0	0	0	0
ENSMUSG00000104827	NA	0	NA	NA	NA	NA	NA	0	0	0	0	0	0	0	0
ENSMUSG00000003135	Cnot11	992007053192921	-0.278887664755115	0.083531753948777	-333870236851645	0.000841706959599508	0.00414179615212634	925978990051953	955198007192636	873535506775795	827661770454479	105599045251621	111379505819343	108522573872724	109867090163164
ENSMUSG00000085894	Gm15832	309083073953548	0.399858692979989	0.279479642480384	143072564939342	0.152508859131886	0.282441499495234	391718491678852	44302170016853	298194851710613	312325196397916	406610140266716	205544647417472	146187302364208	269062261624075
ENSMUSG00000077704	Snord89	414947438811297	0.359732142967538	0.340580368414824	105623276127703	0.290861886601751	0.452839492002758	761674844931102	64832443927102	613930577051262	156162598198958	239182435451009	642327023179599	257977592407426	0
ENSMUSG00000048234	Rnf149	397119286983219	0.138629966896896	0.10609191309324	130669683348117	0.19131569454141	0.333843680921869	400423347049493	414927641133453	46220202015145	390406495497396	36953686277181	35199520870242	396425566999411	391037153560322
ENSMUSG00000064936	Gm23722	0.232669215389145	0.0495688876483061	0.134400432844307	0.368814940542104	0.712265667621036	NA	0	108054073211837	0	0.780812990994791	0	0	0	0
ENSMUSG00000102471	NA	118363624480584	0.319669213608887	0.267745380839518	119392989192404	0.232505393478041	NA	217621384266029	216108146423673	263113104450541	0.780812990994791	0	0	171985061604951	0
ENSMUSG00000050967	Creg2	888572936271616	-109095463492198	0.132317598421687	-824497004128796	0.0165202	0.967265	435242768532058	510015225559869	643750062222323	63402014868777	119112852854603	13758644836507	120733513246675	111122714050743
ENSMUSG00000097083	D930019O06Rik	139146607562988	-0.668157744768756	0.315377641175727	-211859579606806	0.0341246413201025	0.0890717883362581	979296229197131	864432585694694	789339313351622	117121948649219	26310067899611	154158485563104	171985061604951	143499872866173
ENSMUSG00000057173	Rfx8	685931936861858	-0.0633263813003663	0.349388483649988	-0.181249194703869	0.856171982202599	0.916085931614636	130572830559617	540270366059183	438521840750901	390406495497396	717547306353028	513861618543679	773932777222278	807186784872224
ENSMUSG00000091937	Gm3646	0.526573443800846	0.115726038663728	0.185536982719666	0.623735693915982	0.532801177627865	NA	0	0	17540873630036	156162598198958	0	0	0	0.896874205413582
ENSMUSG00000101634	RP23-469H11.1	0.368749942532332	0.0276285281185024	0.149377326892102	0.184957976510444	0.853261996696095	NA	0	0	17540873630036	0	119591217725505	0	0	0
ENSMUSG00000026074	Map4k4	123282043040439	-0.224845118825774	0.0850653789456489	-26432036348117	0.00821256264949521	0.0278795264115784	116753872658725	105417553825468	106209989829868	125788972849261	140830617993554	135813625781094	129762728980935	125678982404605
ENSMUSG00000102985	NA	911787651886749	0.316506468793671	0.342341167914302	0.924535225260731	0.355207720261169	0.522155083366807	108810692133015	97248665890653	526226208901081	171778858018854	597956088627524	642327023179599	10319103696297	717499364330865
ENSMUSG00000026073	Il1r2	965463068139761	-0.288783157808252	0.345391977837898	-0.836102678516135	0.403097141662069	0.568223707933354	761674844931102	108054073211837	350817472600721	101505688829323	179386826588257	770792427815519	515955184814852	143499872866173
ENSMUSG00000097899	Gm16894	131656171312235	-0.0856622814375633	0.326393262828424	-0.262451132401571	0.792973655828218	0.876936523815132	130572830559617	129664887854204	701634945201442	171778858018854	191345948360808	115618864172328	163385808524703	807186784872224
ENSMUSG00000102975	NA	0	NA	NA	NA	NA	NA	0	0	0	0	0	0	0	0
ENSMUSG00000026072	Il1r1	474850546294624	-0.152675422406678	0.250504214469871	-0.609472470272711	0.542211314961156	0.691564053396942	533172391451771	464632514810898	526226208901081	257668287028281	442487505584367	680866644570375	490157425574109	403593392436112
ENSMUSG00000103560	NA	0	NA	NA	NA	NA	NA	0	0	0	0	0	0	0	0
ENSMUSG00000070942	Il1rl2	272926354627963	0.201974743070935	0.262372359887608	0.769801907325354	0.441417408143305	0.603055879889113	315551007185742	20530273910249	359587909415739	304517066487969	227223313678459	218391187881064	283775351648169	269062261624075
ENSMUSG00000103230	NA	0.649972736486218	-0.149277283809334	0.195308284365512	-0.76431619014157	0.444678839540621	NA	108810692133015	0	0	0	239182435451009	0	171985061604951	0
ENSMUSG00000026069	Il1rl1	480319173331237	-0.102858340625383	0.351325255582003	-0.292772406740269	0.769696120769836	0.861565911411549	435242768532058	432216292847347	526226208901081	390406495497396	837138524078533	25693080927184	515955184814852	448437102706791
ENSMUSG00000026070	Il18r1	0.356721106218955	0.0351435826119552	0.167501153184025	0.209810989022534	0.833815195959435	NA	0	0	0.877043681501802	0.780812990994791	119591217725505	0	0	0
ENSMUSG00000026068	Il18rap	474248828515373	-0.0364256888862712	0.351319003392746	-0.103682660301613	0.917421187556606	0.952021680704774	326432076399044	432216292847347	613930577051262	468487794596875	478364870902019	513861618543679	601947715617327	358749682165433
ENSMUSG00000104441	NA	0	NA	NA	NA	NA	NA	0	0	0	0	0	0	0	0
ENSMUSG00000026065	Slc9a4	813043821510765	-0.594674957627062	0.344430654235898	-172654480753555	0.0842494455083706	0.180192348446528	326432076399044	32416221963551	613930577051262	85889429009427	956729741804038	141311945099512	120389543123465	807186784872224
ENSMUSG00000102676	NA	0	NA	NA	NA	NA	NA	0	0	0	0	0	0	0	0
ENSMUSG00000026062	Slc9a2	508416602605309	0.257716403421741	0.229856403418211	112120610776651	0.262200140493151	0.420807910256302	641983083584786	551075773380367	464833151195955	577801613336145	645792575717725	398242754371352	455760413253119	331843456003025
ENSMUSG00000103679	NA	0	NA	NA	NA	NA	NA	0	0	0	0	0	0	0	0
ENSMUSG00000103270	NA	549015167689535	-0.308902995365844	0.351283583693359	-0.87935505587272	0.379208792950421	0.545174991502019	435242768532058	64832443927102	263113104450541	390406495497396	358773653176514	115618864172328	601947715617327	538124523248149
ENSMUSG00000041945	Mfsd9	113632193879958	-0.710832358282378	0.205565208787934	-345794097393052	0.000544320627303346	0.0028655123631091	7507937757178	777989327125224	780568876536604	103067314811312	884975011168735	146450561284949	162525883216678	177581092671889
ENSMUSG00000079588	Tmem182	474773786574683	-0.201533274697076	0.350497015082069	-0.57499284166482	0.565296138257428	0.709838929470505	326432076399044	64832443927102	17540873630036	468487794596875	837138524078533	38539621390776	687940246419802	269062261624075
ENSMUSG00000094136	Gm5973	0	NA	NA	NA	NA	NA	0	0	0	0	0	0	0	0
ENSMUSG00000104072	NA	0.224218551353395	-0.060168606244277	0.134400432844307	-0.447681640385622	0.654382973670576	NA	0	0	0	0	0	0	0	179374841082716
ENSMUSG00000100185	RP23-59E7.1	0	NA	NA	NA	NA	NA	0	0	0	0	0	0	0	0
ENSMUSG00000100832	RP23-176M9.1	125276331194958	-153783150577753	0.25799544086923	-596069256338918	251171	4.97112e+06	272026730332536	497048736774449	103491154417213	382598365587448	180582738765512	227383766205578	192623268997545	182962337904371
ENSMUSG00000100178	RP24-177N20.1	0.149489022156881	-0.0327342327711312	0.134400432844307	-0.243557495153691	0.80757355096426	NA	0	0	0	0	119591217725505	0	0	0
ENSMUSG00000101877	RP24-177N20.2	0	NA	NA	NA	NA	NA	0	0	0	0	0	0	0	0
ENSMUSG00000053640	Gm9915	380139579710934	-0.297570278368823	0.347021436778901	-0.857498260427108	0.391169575789574	0.556787402584302	217621384266029	540270366059183	0.877043681501802	312325196397916	358773653176514	642327023179599	343970123209901	538124523248149
ENSMUSG00000101919	RP24-421J9.5	0	NA	NA	NA	NA	NA	0	0	0	0	0	0	0	0
ENSMUSG00000101299	RP24-421J9.3	130179903106918	-142231688854376	0.187409983825366	-75893336070565	3.21555	133.741	663745222011388	756378512482857	605160140236244	640266652615729	242770171982775	164435717933977	147047227672233	220631054531741
ENSMUSG00000100180	RP24-421J9.4	0.219599939179792	-0.060168606244277	0.134400432844307	-0.447681640385622	0.654382973670576	NA	0	0	0	0	0	0	0.859925308024753	0.896874205413582
ENSMUSG00000103106	NA	224396929601777	-0.0953033801244326	0.327974345059663	-0.290581813974186	0.771371170530534	NA	108810692133015	108054073211837	350817472600721	234243897298437	119591217725505	25693080927184	257977592407426	358749682165433
ENSMUSG00000060424	Pou3f3os	193857680526704	-0.858098983109931	0.17114324701651	-50139225360563	5.33315e+07	6.38193e+08	112945498434069	131501807098805	195580740974902	97133136079752	221124161574458	274787500516233	245766653033474	272021946501939
ENSMUSG00000104199	NA	110253584942509	-0.0608809683082981	0.240393850229455	-0.253255098872901	0.80007109114847	NA	217621384266029	0	0	156162598198958	239182435451009	0	0	269062261624075
ENSMUSG00000093436	Gm20646	792922799863224	0.0298199485792804	0.171785568706758	0.173588205364233	0.86218910204504	0.919857252486976	82696126021091	788794734446408	850732371056748	741772341445051	825179402305983	757945887351927	825528295703763	726468106385001
ENSMUSG00000045515	Pou3f3	684804443079829	-0.71119629226203	0.0838904334066134	-847768050994434	0.000229728	0.146833	536327901523628	490889654601374	51079024010665	530250102184563	757849546726523	8393929538911	89561220830778	917322937297011
ENSMUSG00000097063	Pou3f3os2	703764301212716	0.875214630417449	0.222765901047031	392885368139296	8.53517e+09	0.000580312992722601	990177298410432	864432585694693	657782761126352	122587639586182	490323992674569	475321997152904	361168629370396	565030749410557
ENSMUSG00000099784	RP23-114H2.2	337803207288563	-0.317267890983885	0.271454762974519	-116876892306976	0.242496744379796	0.398283390564679	315551007185742	421410885526163	149097425855306	288900806668073	346814531403964	436782375762128	429962654012377	313905971894754
ENSMUSG00000060679	Mrps9	776863857517889	0.268705454824242	0.094318056050602	284892910303495	0.00438666544306892	0.0165228545398229	851987719401504	927103948157559	863010982597773	760511853228926	739073725543619	680866644570375	679340993339555	713014993303798
ENSMUSG00000077448	Gm23126	0	NA	NA	NA	NA	NA	0	0	0	0	0	0	0	0
ENSMUSG00000041907	Gpr45	566329436925814	-0.418123071584767	0.116708204075949	-358263649839621	0.000340143777625875	0.00192067983273073	467885976171962	466793596275134	521840990493572	473953485533838	521417709283201	700136455265763	686220395803753	692386886579285
ENSMUSG00000089088	Gm24001	0	NA	NA	NA	NA	NA	0	0	0	0	0	0	0	0
ENSMUSG00000070939	Tgfbrap1	216325425882497	-0.314946117135919	0.0846396497730096	-372102339719689	0.000198417051903431	0.0012077532989159	198035459682086	190931547365315	172953013992155	207852418202813	251380739659011	235220155888369	245078712787055	22915135948317
ENSMUSG00000100269	RP23-466C15.3	0.109630460187725	0.0221345141751603	0.134400432844307	0.164690795310172	0.86918736232804	NA	0	0	0.877043681501802	0	0	0	0	0
ENSMUSG00000041878	8430432A02Rik	224378961563891	0.0725509526186031	0.287585257987584	0.252276327118741	0.800827484714486	0.881928212801271	174097107412823	367383848920245	210490483560433	179586987928802	227223313678459	179851566490288	232179833166683	224218551353395
ENSMUSG00000010290	AI597479	12552715005345	0.143181833260566	0.0896980486912324	15962647498993	0.110429696646098	0.221485013310897	135795743782002	124370238266824	133486048324574	133987509254706	105838227687072	117674310646503	123915236886367	129149885579556
ENSMUSG00000008136	Fhl2	492665438317451	-0.460966740766919	0.136976330729295	-336530215339117	0.00076459879172821	0.00381678559494267	337313145612345	4235719669904	498160811093024	385721617551427	619482507818114	553685893980815	489297500266085	634090063227402
ENSMUSG00000094497	Gm8210	207698110088899	0.21868415277073	0.304674479083422	0.717763277805924	0.472903259411	NA	326432076399044	540270366059183	0	234243897298437	119591217725505	0	171985061604951	269062261624075
ENSMUSG00000099576	RP23-305F24.3	0.1605817557949	-0.0327342327711312	0.134400432844307	-0.243557495153691	0.80757355096426	NA	0	0	0	0	0	12846540463592	0	0
ENSMUSG00000099694	RP23-305F24.2	203538444044502	0.178364597133989	0.291487618939671	0.611911400500701	0.540596378385311	NA	544053460665073	432216292847347	0.877043681501802	0	119591217725505	0	0.859925308024753	358749682165433
ENSMUSG00000101923	RP23-389C9.4	0	NA	NA	NA	NA	NA	0	0	0	0	0	0	0	0
ENSMUSG00000066877	Nck2	143829697156968	-0.294578003937289	0.0980935310508052	-300303191027672	0.00267304401997985	0.0109601490214805	132422612325879	12296553531507	13138114348897	129068387411439	161448143929431	134631744058444	161407980316246	177312030410265
ENSMUSG00000103422	NA	0.209710899551047	-0.00529985929798546	0.134400432844307	-0.0394333499217592	0.968544891186362	NA	0	0	0	0.780812990994791	0	0	0	0.896874205413582
ENSMUSG00000103945	NA	157319246607305	-0.0494925076244543	0.332689733587455	-0.148764757754222	0.881739260372341	0.930303589482224	217621384266029	97248665890653	964748049651983	195203247748698	203305070133358	25693080927184	128988796203713	627811943789507
ENSMUSG00000026051	1500015O10Rik	178685929296975	215406448829834	0.341659440940144	630471232514752	28873	677018	430890340846737	58889469900451	177162823663364	125710891550161	275059800768661	244084268808248	369767882450644	179374841082716
ENSMUSG00000100764	RP23-103C13.1	302938980354898	-0.0844719284599034	0.341319656473637	-0.247486269418614	0.80453191647764	0.884242906119834	326432076399044	216108146423673	350817472600721	234243897298437	239182435451009	25693080927184	171985061604951	627811943789507
ENSMUSG00000100635	RP23-103C13.2	391932551637951	0.429735497407719	0.348372741109504	123355086864457	0.217370310433371	0.367538827667878	761674844931102	432216292847347	350817472600721	546569093696354	478364870902019	12846540463592	257977592407426	179374841082716
ENSMUSG00000100480	RP23-103C13.5	121391932217382	0.314922118930882	0.334514009878849	0.941431777535826	0.346483635247422	0.512817676513882	108810692133015	172886517138939	105245241780216	171778858018854	143509461270606	154158485563104	429962654012377	717499364330865
ENSMUSG00000057363	Uxs1	761516757676753	-0.122422697975609	0.0905432294144801	-135209113665688	0.176346162361457	0.314472267235038	707269498864594	769345001268277	668307285304373	768319983138874	803652983115392	836309784179838	774792702530303	764136823012372
ENSMUSG00000090243	Gm16103	108052358159578	-0.0277696000785335	0.234051057816958	-0.118647616197706	0.90555453949154	NA	217621384266029	0	17540873630036	0	0	38539621390776	0.859925308024753	0
ENSMUSG00000100701	RP24-316C22.1	219102573369094	-0.0338299741168462	0.314948467087186	-0.107414315839426	0.914460297816513	NA	0	432216292847347	17540873630036	234243897298437	119591217725505	25693080927184	0.859925308024753	448437102706791
ENSMUSG00000101395	RP24-316C22.2	0	NA	NA	NA	NA	NA	0	0	0	0	0	0	0	0
ENSMUSG00000088848	Gm26352	0	NA	NA	NA	NA	NA	0	0	0	0	0	0	0	0
ENSMUSG00000095757	Gm24180	0	NA	NA	NA	NA	NA	0	0	0	0	0	0	0	0
ENSMUSG00000041763	Tpp2	195194789234602	-0.3309177091153	0.0822451734963564	-402355171796142	5.7327e+09	0.000409659947536357	165392252042182	171157651967549	169357134897998	184193784575671	207610353971476	237660998576452	219366946077115	206819191768372
ENSMUSG00000047343	Mettl21c	526356436845126	0.411635364787172	0.224955289381063	182985412754569	0.06727175442724	0.151752921092431	435242768532058	540270366059183	815650623796676	648074782525677	430528383811817	411089294834944	481558172493862	448437102706791
ENSMUSG00000090106	Gm15838	0	NA	NA	NA	NA	NA	0	0	0	0	0	0	0	0
ENSMUSG00000091844	Gm8251	100881212071019	0.114907683389685	0.249478756272923	0.46059105435005	0.645092030857997	NA	0	108054073211837	0.877043681501802	312325196397916	119591217725505	0	0	179374841082716
ENSMUSG00000026049	Tex30	191841025253144	0.449488256136802	0.168153675145311	267308017947495	0.00751582843143683	0.0259128799039006	203475994288737	287423834743486	221892051419956	181148613910792	162644056106686	164435717933977	129848721511738	183859212109784
ENSMUSG00000101104	RP24-343K18.1	0	NA	NA	NA	NA	NA	0	0	0	0	0	0	0	0
ENSMUSG00000026047	Kdelc1	257007486909864	0.322541814970529	0.115154222175144	280095517887272	0.00509515952191945	0.0187464135542774	275291051096527	283101671815012	28240806544358	304517066487969	24396608416003	210683263602909	218421028238287	237671664434599
ENSMUSG00000041684	Bivm	114062272144162	0.312376079468605	0.0950824914008132	328531651691589	0.00101867866119489	0.00487010092386078	126220402874297	12826018490245	129802464862267	122353395688884	87660362592795	102258462090192	10284706683976	113095837302653
ENSMUSG00000026048	Ercc5	957445536976591	0.0202267470664454	0.0768942820517819	0.263046178815017	0.792514986462712	0.876596611305574	100432268838772	974647740370767	947207176021947	931509898256786	944770620031487	969913805001195	956236942523525	930955425219298
ENSMUSG00000046828	Mettl21e	0.926016446858951	0.0502735559586014	0.22554886411107	0.222894299010278	0.823617773514192	NA	108810692133015	32416221963551	0	0	0	12846540463592	0	179374841082716
ENSMUSG00000089703	Gm15833	0	NA	NA	NA	NA	NA	0	0	0	0	0	0	0	0
ENSMUSG00000100966	RP23-210C21.1	0	NA	NA	NA	NA	NA	0	0	0	0	0	0	0	0
ENSMUSG00000100769	RP23-210C21.2	0	NA	NA	NA	NA	NA	0	0	0	0	0	0	0	0
ENSMUSG00000101567	RP24-376E14.1	0.443479471728846	-0.00657058277879915	0.156764500678172	-0.0419137161179632	0.966567482126196	NA	0	0	17540873630036	0	0	0	0	179374841082716
ENSMUSG00000056870	Gulp1	132185575097115	0.294127809445424	0.220553276102854	133359075250489	0.182338015266666	0.322410190036052	174097107412823	119940021265139	208736396197429	866702420004218	11600348119374	118188172265046	130708646819762	103140533622562
ENSMUSG00000102319	NA	0.135067591514796	0.0221345141751604	0.134400432844307	0.164690795310173	0.86918736232804	NA	0	108054073211837	0	0	0	0	0	0
ENSMUSG00000089877	Gm16102	0.272691031471598	-0.063316876586572	0.137729116333235	-0.459720342889424	0.64571696585358	NA	0	0	0	0	0	12846540463592	0	0.896874205413582
ENSMUSG00000101701	RP24-541P18.3	0.135067591514796	0.0221345141751604	0.134400432844307	0.164690795310173	0.86918736232804	NA	0	108054073211837	0	0	0	0	0	0
ENSMUSG00000103071	NA	0.136013365166268	0.0221345141751603	0.134400432844307	0.164690795310172	0.86918736232804	NA	108810692133015	0	0	0	0	0	0	0
ENSMUSG00000100434	RP23-231B19.1	0	NA	NA	NA	NA	NA	0	0	0	0	0	0	0	0
ENSMUSG00000100013	RP23-231B19.2	0	NA	NA	NA	NA	NA	0	0	0	0	0	0	0	0
ENSMUSG00000101251	RP23-231B19.3	0	NA	NA	NA	NA	NA	0	0	0	0	0	0	0	0
ENSMUSG00000101937	RP23-274N9.1	0	NA	NA	NA	NA	NA	0	0	0	0	0	0	0	0
ENSMUSG00000026043	Col3a1	62593861735004	0.358750050747563	0.348588477231061	102915062941041	0.303408897925172	0.466215984447544	153531886599683	520820632881053	104631311203165	976016238743489	3910632819624	282623890199024	853045905560555	280721626294451
ENSMUSG00000105211	NA	0	NA	NA	NA	NA	NA	0	0	0	0	0	0	0	0
ENSMUSG00000026042	Col5a2	680566085812379	0.364098087676267	0.115521434232099	315177949526443	0.00162278771181523	0.007165803534375	877014178592097	773667164196751	663922066896864	759731040237932	63263754176792	579378974907999	639784429170416	51839329072905
ENSMUSG00000104476	NA	120730457077125	0.180019246054916	0.264445439762754	0.680742485922313	0.496034448058651	NA	326432076399044	0	17540873630036	156162598198958	0	12846540463592	0	179374841082716
ENSMUSG00000100218	RP23-304F24.1	0.1605817557949	-0.0327342327711312	0.134400432844307	-0.243557495153691	0.80757355096426	NA	0	0	0	0	0	12846540463592	0	0
ENSMUSG00000100361	RP23-304F24.2	0	NA	NA	NA	NA	NA	0	0	0	0	0	0	0	0
ENSMUSG00000100894	RP23-304F24.3	0	NA	NA	NA	NA	NA	0	0	0	0	0	0	0	0
ENSMUSG00000095121	Gm23216	0	NA	NA	NA	NA	NA	0	0	0	0	0	0	0	0
ENSMUSG00000065255	Gm23974	0	NA	NA	NA	NA	NA	0	0	0	0	0	0	0	0
ENSMUSG00000100843	RP24-350F5.1	0.109630460187725	0.0221345141751603	0.134400432844307	0.164690795310172	0.86918736232804	NA	0	0	0.877043681501802	0	0	0	0	0
ENSMUSG00000087764	Gm23984	0	NA	NA	NA	NA	NA	0	0	0	0	0	0	0	0
ENSMUSG00000025995	Wdr75	115019262543883	0.109870097429194	0.0912780586175954	120368573886402	0.228711066376813	0.381793195488421	118821275809252	124802454559671	108402599033623	12586705414836	102848447243934	116775052814051	105684820356242	116952396385931
ENSMUSG00000099850	RP23-241P4.1	0	NA	NA	NA	NA	NA	0	0	0	0	0	0	0	0
ENSMUSG00000084817	Gm5526	254740124371136	-0.106671409176598	0.325873201851363	-0.327340231017993	0.743410567039	NA	108810692133015	216108146423673	350817472600721	234243897298437	0	25693080927184	601947715617327	269062261624075
ENSMUSG00000098549	Gm5269	287669671439639	0.259792149108252	0.338627345367172	0.767191878218107	0.442967441060367	0.604307257309853	217621384266029	540270366059183	263113104450541	390406495497396	239182435451009	38539621390776	0.859925308024753	179374841082716
ENSMUSG00000099381	RP23-183P22.3	0.454408951253568	0.098193359565827	0.193520409792715	0.507405702948875	0.611870185034223	NA	0	108054073211837	0.877043681501802	0.780812990994791	0	0	0	0.896874205413582
ENSMUSG00000025993	Slc40a1	644171735086081	-0.0440246659847816	0.132228594173023	-0.33294361374798	0.739176846732765	0.841686988815979	684419253516661	623472002432298	747241216639536	482542428434781	605131561691054	647465639365036	692239872959926	670861905649359
ENSMUSG00000099946	RP23-183P22.5	0	NA	NA	NA	NA	NA	0	0	0	0	0	0	0	0
ENSMUSG00000070896	Rpl23a-ps1	0.355785003543598	0.0272951041777408	0.148639836607287	0.183632495841984	0.854301768606209	NA	0	0	0	156162598198958	0	12846540463592	0	0
ENSMUSG00000090682	Gm3852	0	NA	NA	NA	NA	NA	0	0	0	0	0	0	0	0
ENSMUSG00000044457	Gm4776	0.135067591514796	0.0221345141751604	0.134400432844307	0.164690795310173	0.86918736232804	NA	0	108054073211837	0	0	0	0	0	0
ENSMUSG00000099432	RP24-85N11.1	0	NA	NA	NA	NA	NA	0	0	0	0	0	0	0	0
ENSMUSG00000041144	Dnah7b	765101999781105	0.905024991676938	0.262881904244611	344270555357364	0.000575925998484814	0.0029997861181339	946653021557226	119940021265139	649012324311334	135080647442099	657751697490276	693713185033967	309573110888911	313905971894754
ENSMUSG00000096047	n-R5s211	0	NA	NA	NA	NA	NA	0	0	0	0	0	0	0	0
ENSMUSG00000101262	RP23-76C10.2	268513604597257	-0.0684763719058479	0.322823272884859	-0.212117209809317	0.832015593703185	0.901732193417957	0	32416221963551	438521840750901	234243897298437	358773653176514	0	343970123209901	448437102706791
ENSMUSG00000101337	Dnah7c	321818325547555	0.315593396401306	0.270457740252445	116688616900641	0.243256342134946	0.399231001820371	293788868759139	432216292847347	236801794005487	491912184326718	298978044313762	282623890199024	206382073925941	331843456003025
ENSMUSG00000025986	Slc39a10	270511160690586	-0.473441430697278	0.107283560039248	-441299142686984	1.01952e+09	8.85911e+09	216424466652566	198711440636568	236801794005487	249703994520134	269678195971013	350710554656061	323847871002122	318210968080739
ENSMUSG00000100213	RP24-287C2.2	620714979141197	0.122420263544493	0.209482554700233	0.584393596496255	0.558955533981011	0.704823150935219	59845880673158	832016363731142	613930577051262	554377223606302	538160479764771	719406265961151	481558172493862	627811943789507
ENSMUSG00000103129	NA	0	NA	NA	NA	NA	NA	0	0	0	0	0	0	0	0
ENSMUSG00000100160	RP23-461J11.1	0.1605817557949	-0.0327342327711312	0.134400432844307	-0.243557495153691	0.80757355096426	NA	0	0	0	0	0	12846540463592	0	0
ENSMUSG00000101921	RP23-69F3.1	0	NA	NA	NA	NA	NA	0	0	0	0	0	0	0	0
ENSMUSG00000101447	WI1-2263N2.1	0	NA	NA	NA	NA	NA	0	0	0	0	0	0	0	0
ENSMUSG00000081185	Gm4852	0.477783318849041	-0.127885095748981	0.195392362688558	-0.654504065508542	0.512787108751667	NA	0	0	0	0.780812990994791	0	12846540463592	0.859925308024753	0.896874205413582
ENSMUSG00000103246	NA	0	NA	NA	NA	NA	NA	0	0	0	0	0	0	0	0
ENSMUSG00000098876	Mir6350	0	NA	NA	NA	NA	NA	0	0	0	0	0	0	0	0
ENSMUSG00000100530	RP23-240G10.2	0	NA	NA	NA	NA	NA	0	0	0	0	0	0	0	0
ENSMUSG00000104067	NA	0.112109275676698	-0.0327342327711312	0.134400432844307	-0.243557495153691	0.80757355096426	NA	0	0	0	0	0	0	0	0.896874205413582
ENSMUSG00000100033	RP23-241J21.1	506568323651034	0.114561613640692	0.350962094089558	0.326421615239904	0.744105385771485	0.844659007228806	652864152798087	540270366059183	438521840750901	546569093696354	478364870902019	513861618543679	343970123209901	538124523248149
ENSMUSG00000094968	Gm22419	0	NA	NA	NA	NA	NA	0	0	0	0	0	0	0	0
ENSMUSG00000088017	Gm23829	0	NA	NA	NA	NA	NA	0	0	0	0	0	0	0	0
ENSMUSG00000101996	RP24-275N11.1	0	NA	NA	NA	NA	NA	0	0	0	0	0	0	0	0
ENSMUSG00000096973	Gm5974	106606583858425	-0.0711511012070821	0.267902202314493	-0.265586100421665	0.790557991521319	NA	108810692133015	108054073211837	0	156162598198958	0	12846540463592	171985061604951	179374841082716
ENSMUSG00000064943	Gm23240	0	NA	NA	NA	NA	NA	0	0	0	0	0	0	0	0
ENSMUSG00000100866	RP24-267A19.1	0	NA	NA	NA	NA	NA	0	0	0	0	0	0	0	0
ENSMUSG00000101721	RP23-263K13.1	0	NA	NA	NA	NA	NA	0	0	0	0	0	0	0	0
ENSMUSG00000099376	RP23-263K13.2	0	NA	NA	NA	NA	NA	0	0	0	0	0	0	0	0
ENSMUSG00000097883	Gm8357	0.909188110967203	-0.179171011211093	0.245635137092077	-0.729419305935579	0.465745211871599	NA	217621384266029	0	0	0	119591217725505	12846540463592	171985061604951	0.896874205413582
ENSMUSG00000092790	Gm22693	0	NA	NA	NA	NA	NA	0	0	0	0	0	0	0	0
ENSMUSG00000099698	RP24-469G14.1	0	NA	NA	NA	NA	NA	0	0	0	0	0	0	0	0
ENSMUSG00000099454	RP24-469G14.2	0	NA	NA	NA	NA	NA	0	0	0	0	0	0	0	0
ENSMUSG00000051616	C230029F24Rik	0	NA	NA	NA	NA	NA	0	0	0	0	0	0	0	0
ENSMUSG00000099627	RP24-292D18.1	0	NA	NA	NA	NA	NA	0	0	0	0	0	0	0	0
ENSMUSG00000099577	RP24-292D18.2	0	NA	NA	NA	NA	NA	0	0	0	0	0	0	0	0
ENSMUSG00000099882	RP23-294D6.1	0	NA	NA	NA	NA	NA	0	0	0	0	0	0	0	0
ENSMUSG00000101760	RP23-249J23.1	0.195203247748698	0.0495688876483061	0.134400432844307	0.368814940542104	0.712265667621036	NA	0	0	0	156162598198958	0	0	0	0
ENSMUSG00000099608	RP23-249J23.2	0	NA	NA	NA	NA	NA	0	0	0	0	0	0	0	0
ENSMUSG00000099864	RP23-249J23.3	0	NA	NA	NA	NA	NA	0	0	0	0	0	0	0	0
ENSMUSG00000098249	Gm27330	0	NA	NA	NA	NA	NA	0	0	0	0	0	0	0	0
ENSMUSG00000100451	RP24-92O11.1	0	NA	NA	NA	NA	NA	0	0	0	0	0	0	0	0
ENSMUSG00000099941	RP23-212E14.1	0	NA	NA	NA	NA	NA	0	0	0	0	0	0	0	0
ENSMUSG00000084531	Gm25843	0	NA	NA	NA	NA	NA	0	0	0	0	0	0	0	0
ENSMUSG00000100816	RP24-479J20.1	0	NA	NA	NA	NA	NA	0	0	0	0	0	0	0	0
ENSMUSG00000026109	Tmeff2	121087136010787	0.175311021393645	0.0857009353083511	204561386363962	0.0407943763776987	0.10252270905448	122847271418173	12707159009712	133135230851974	131098501188025	103924768203464	119858222525313	121163475900688	10959802790154
ENSMUSG00000100671	RP23-122O4.1	0	NA	NA	NA	NA	NA	0	0	0	0	0	0	0	0
ENSMUSG00000092906	Gm25736	0	NA	NA	NA	NA	NA	0	0	0	0	0	0	0	0
ENSMUSG00000101242	RP24-330P10.1	0.285502387323149	-0.00577163881985865	0.14000788700668	-0.041223669203602	0.967117584412785	NA	108810692133015	0	0	0	119591217725505	0	0	0
ENSMUSG00000099924	RP24-330P10.2	136144556254152	0.27584464634942	0.275694863640143	100054329162067	0.317047657950233	NA	326432076399044	0	263113104450541	234243897298437	0	0	0.859925308024753	179374841082716
ENSMUSG00000099625	RP24-555D5.1	230054578386626	0.550081288046424	0.326111580551604	168678857437686	0.0916440132160743	NA	326432076399044	216108146423673	526226208901081	390406495497396	119591217725505	0	171985061604951	0.896874205413582
ENSMUSG00000101799	RP24-555D5.2	346140025427084	0.056812795530955	0.341092745390897	0.166561137106117	0.867715374548985	0.922660801939359	217621384266029	64832443927102	263113104450541	312325196397916	119591217725505	770792427815519	257977592407426	179374841082716
ENSMUSG00000045954	Sdpr	114591055934317	0.2607501876795	0.222503331529991	117189340890545	0.241239853625758	0.396749008558731	162127931278192	113456776872429	153482644262815	773004861084843	861056767623634	924950913378623	13758804928396	941717915684261
ENSMUSG00000099741	RP24-240I9.2	0.3211635115898	-0.060168606244277	0.134400432844307	-0.447681640385622	0.654382973670576	NA	0	0	0	0	0	25693080927184	0	0
ENSMUSG00000101702	RP24-267E6.2	0	NA	NA	NA	NA	NA	0	0	0	0	0	0	0	0
ENSMUSG00000026107	Nabp1	156310428606663	-0.148441898310736	0.194878831401299	-0.761713815930375	0.446230827662857	0.607438352657859	142542006694249	119940021265139	156990818988823	170998045027859	107632095952954	168289680073055	161665957908654	222424802942568
ENSMUSG00000099413	RP23-273G4.1	29049211178388	0.262998157031144	0.334624827406664	0.785949324410188	0.431897176087094	0.59425885754381	217621384266029	32416221963551	350817472600721	546569093696354	358773653176514	25693080927184	0	269062261624075
ENSMUSG00000103424	NA	0	NA	NA	NA	NA	NA	0	0	0	0	0	0	0	0
ENSMUSG00000101741	RP23-139L20.1	339171675539641	0.452088226748962	0.34530106133439	130925814418844	0.190446922569923	0.332829555629217	652864152798087	540270366059183	438521840750901	234243897298437	239182435451009	25693080927184	171985061604951	179374841082716
ENSMUSG00000018417	Myo1b	170049683561337	-0.38366128470814	0.102829941878026	-373102695286191	0.000190700817775577	0.0011654728760792	172791379107227	127611860463179	139186832254336	148744874784508	183811701644101	201176823659851	194515104675199	192558891902296
ENSMUSG00000101724	RP23-373D7.2	0.431662712475964	0.0386018688801978	0.174683837737868	0.220981341949472	0.825106960834457	NA	108810692133015	108054073211837	0	0	0	12846540463592	0	0
ENSMUSG00000100313	RP23-348P7.1	0.268072419297994	-0.0626732403278416	0.137056330946438	-0.457280885129887	0.647469167060253	NA	0	0	0	0	0	12846540463592	0.859925308024753	0
ENSMUSG00000100696	RP23-348P7.3	0.804619763686915	0.0699675667999274	0.202158760444867	0.346102076635007	0.729266002837883	NA	326432076399044	0	0	0.780812990994791	239182435451009	0	0	0
ENSMUSG00000099135	Gm27607	0.195203247748698	0.0495688876483061	0.134400432844307	0.368814940542104	0.712265667621036	NA	0	0	0	156162598198958	0	0	0	0
ENSMUSG00000072324	Gm8420	634323538862216	128355447586434	0.328341871757567	39092013120156	9.26018e+09	0.000622609253371431	163216038199522	756378512482857	18505621679688	146012029316026	0	38539621390776	0.859925308024753	0.896874205413582
ENSMUSG00000062939	Stat4	102974963827202	-0.747647149470285	0.333476225622622	-224198036329091	0.0249626414582694	0.0693750696553359	544053460665073	32416221963551	877043681501802	780812990994791	119591217725505	179851566490288	146187302364208	125562388757901
ENSMUSG00000101628	RP24-194N4.4	0	NA	NA	NA	NA	NA	0	0	0	0	0	0	0	0
ENSMUSG00000078291	Gm3940	0.8679677235892	0.262416835215669	0.228701649347455	114741995068427	0.251208099585004	NA	108810692133015	32416221963551	17540873630036	0	0	0	0.859925308024753	0
ENSMUSG00000109599	NA	7270657886191	125044170537612	0.349186530764094	358101357071217	0.000342263874252111	0.00193043497653721	15233496898622	97248665890653	105245241780216	132738208469114	239182435451009	25693080927184	0.859925308024753	358749682165433
ENSMUSG00000026104	Stat1	133561451949566	0.873166166540606	0.175404621970729	497801116487294	6.4241e+07	7.54515e+08	164304145120852	180450302263767	181548042070873	175682922973828	585996966854973	113049556079609	988914104228466	959655399792533
ENSMUSG00000099569	RP24-194N4.5	0	NA	NA	NA	NA	NA	0	0	0	0	0	0	0	0
ENSMUSG00000026103	Gls	642019935013767	0.0036311584980471	0.115986260337013	0.0313067986457731	0.975024868531833	0.985849012624082	632951796137745	619041785430612	556659624649194	762385804407314	695303339856084	711056014659816	571936322367263	586824792602107
ENSMUSG00000099648	RP23-176K16.1	0	NA	NA	NA	NA	NA	0	0	0	0	0	0	0	0
ENSMUSG00000065192	Gm23460	0	NA	NA	NA	NA	NA	0	0	0	0	0	0	0	0
ENSMUSG00000002881	Nab1	113056419075139	-0.349352468936291	0.0836991121689311	-417390889680154	2.99418e+08	0.00023018526801083	937948166186585	100490288087008	960362831244474	106502891971689	119112852854603	132961693798177	128644826080503	126907700066022
ENSMUSG00000097833	Gm5976	245064344817991	-0.0409111095690451	0.330860309388427	-0.12365070214879	0.901591845984506	NA	108810692133015	432216292847347	0.877043681501802	312325196397916	239182435451009	25693080927184	343970123209901	179374841082716
ENSMUSG00000101501	RP24-388H6.1	151482713778214	-0.0076320918239541	0.277102341261314	-0.0275425021283269	0.978027040896774	NA	108810692133015	216108146423673	17540873630036	0.780812990994791	119591217725505	513861618543679	0	0
ENSMUSG00000100120	RP24-388H6.2	167435959028807	0.192834951207539	0.29147167170826	0.661590713352586	0.508233560767834	NA	108810692133015	32416221963551	263113104450541	156162598198958	358773653176514	12846540463592	0	0
ENSMUSG00000099878	RP24-388H6.3	0.630280878388991	0.0510560960998542	0.220859355054051	0.231170176546786	0.817182598199882	NA	108810692133015	108054073211837	0	0.780812990994791	119591217725505	0	0	0.896874205413582
ENSMUSG00000100007	RP24-388H6.4	0.0976016238743489	0.0221345141751603	0.134400432844307	0.164690795310172	0.86918736232804	NA	0	0	0	0.780812990994791	0	0	0	0
ENSMUSG00000043015	Tmem194b	31761335419552	0.281675442776882	0.139170722424517	202395617317901	0.0429746613582042	0.106828470166787	371044460173579	341450871349404	307842332207133	376351861659489	328875848745138	3211635115898	229600057242609	264577890597007
ENSMUSG00000103630	NA	378451540508024	0.00736899372220777	0.339429886925531	0.0217099142004089	0.982679355249288	0.990624816581708	435242768532058	216108146423673	0.877043681501802	780812990994791	597956088627524	12846540463592	601947715617327	179374841082716
ENSMUSG00000041439	Mfsd6	156803810679083	-0.637349685527565	0.125665038614365	-507181386768545	3.94042e+07	4.86934e+08	113707173279	105784937674388	114805017908586	151868126748487	168264843339785	205673112822108	209391812504027	184935461156281
ENSMUSG00000100302	RP23-335D20.1	0.149489022156881	-0.0327342327711312	0.134400432844307	-0.243557495153691	0.80757355096426	NA	0	0	0	0	119591217725505	0	0	0
ENSMUSG00000100230	RP24-330E8.1	0.934014421953636	-0.201441503157028	0.2432400633338	-0.828159228361111	0.407580330494325	NA	0	108054073211837	0	0.780812990994791	0	38539621390776	0.859925308024753	0.896874205413582
ENSMUSG00000026102	Inpp1	910679724015964	-0.163125273373678	0.0846221721894324	-192768950681757	0.053893758058088	0.12757212155899	791053731807015	844982852516563	896338642494842	898715752635005	960317478335803	100203015616018	927859407358709	9641397708196
ENSMUSG00000041426	Hibch	325743487448105	0.4736573192146	0.1368708077099	346061608855648	0.000538940804442087	0.00284480344668344	330784504084364	356578441599061	45255453965493	381036739605458	291802571250231	291616468523538	224440505394461	277134129472797
ENSMUSG00000089802	Gm16107	0	NA	NA	NA	NA	NA	0	0	0	0	0	0	0	0
ENSMUSG00000043629	1700019D03Rik	847377152373097	-0.523419803760574	0.200957956971834	-260462343292003	0.00919752849432147	0.0305611240565665	544053460665073	486243329453265	84196193424173	835469900364427	944770620031487	109195593940532	107490663503094	959655399792533
ENSMUSG00000026100	Mstn	421399500647173	-0.419574631010334	0.247244721276779	-16970013711259	0.0896964013084201	0.188706801726077	52229132223847	313356812314326	333276598970685	242052027208385	562078723309872	398242754371352	524554437895099	475343328869198
ENSMUSG00000089334	Gm24349	0	NA	NA	NA	NA	NA	0	0	0	0	0	0	0	0
ENSMUSG00000060715	1700019A02Rik	212205766673508	0.734740088255625	0.305962192458855	240140810323952	0.0163321106955911	NA	544053460665073	64832443927102	263113104450541	156162598198958	0	0	0.859925308024753	0
ENSMUSG00000026098	Pms1	121883455888975	0.405095827831935	0.147570708840404	274509644234373	0.00604931173445714	0.0216181852410491	137101472087598	137228672979033	138572901677285	145231216325031	968688863576588	114334210125969	963116344987723	109418653060457
ENSMUSG00000100763	RP24-481M4.1	0.232669215389145	0.0495688876483061	0.134400432844307	0.368814940542104	0.712265667621036	NA	0	108054073211837	0	0.780812990994791	0	0	0	0
ENSMUSG00000026097	Ormdl1	267264103106461	0.749500278724456	0.124578732981816	601627790542594	178473	3.61596e+06	317727221028402	332806545492457	378882870408779	318571700325875	198521421424338	210683263602909	172844986912975	208074815655951
ENSMUSG00000100679	RP24-93I18.2	0	NA	NA	NA	NA	NA	0	0	0	0	0	0	0	0
ENSMUSG00000026096	Osgepl1	206383467930644	0.10975836073245	0.142818855383345	0.768514496477681	0.442181581626007	0.603722552247099	242647843456622	183691924460122	225400226145963	20535381663163	182974563120022	237660998576452	182304165301248	191034205753093
ENSMUSG00000099913	RP24-93I18.4	806109135455922	-0.130734966883395	0.343462040032157	-0.380638765411033	0.703471312205341	0.816917013459399	326432076399044	756378512482857	964748049651983	936975589193749	717547306353028	642327023179599	111790290043218	98656162595494
ENSMUSG00000101838	RP24-93I18.3	177840943735649	0.0572941954272575	0.282904293852669	0.202521476952539	0.839509070084262	NA	217621384266029	432216292847347	0	156162598198958	0	0	257977592407426	358749682165433
ENSMUSG00000026095	Asnsd1	116159907479262	0.175097671017276	0.163398573485544	107159852918034	0.283900394270748	0.445033661871588	127308509795627	136148132246914	123663159091754	108533005748276	849097645851083	119472826311405	112650215351243	116593646703766
ENSMUSG00000100267	RP24-93I18.5	0	NA	NA	NA	NA	NA	0	0	0	0	0	0	0	0
ENSMUSG00000099450	RP24-93I18.6	0	NA	NA	NA	NA	NA	0	0	0	0	0	0	0	0
ENSMUSG00000100069	RP24-93I18.7	0	NA	NA	NA	NA	NA	0	0	0	0	0	0	0	0
ENSMUSG00000096141	Dnah7a	879966611600121	0.44926011291214	0.183833020385757	244384883613079	0.0145315137486739	0.0447384147069892	935771952343925	100490288087008	103491154417213	111656257712255	669710819262826	912104372915031	567550703296337	798218042818088
ENSMUSG00000092657	Gm25240	0.135067591514796	0.0221345141751604	0.134400432844307	0.164690795310173	0.86918736232804	NA	0	108054073211837	0	0	0	0	0	0
ENSMUSG00000026094	Stk17b	159345091817312	-0.230603562786981	0.207268885630733	-111258166938679	0.265888136712173	0.42526970028769	126220402874297	113456776872429	230662488234974	110094631730266	167427704815707	188844144814802	168545360372852	169509224823167
ENSMUSG00000102405	NA	0	NA	NA	NA	NA	NA	0	0	0	0	0	0	0	0
ENSMUSG00000042807	Hecw2	10657956083093	-0.632674573820554	0.146240882390391	-432624970171902	1.51669e+09	0.000125951614195893	789965624885685	783392030785816	899846817220849	824538518490499	150684934334136	162251806055167	100955231162106	10897021595775
ENSMUSG00000098443	Mir7681	0	NA	NA	NA	NA	NA	0	0	0	0	0	0	0	0
ENSMUSG00000087949	Gm24251	0	NA	NA	NA	NA	NA	0	0	0	0	0	0	0	0
ENSMUSG00000102868	NA	0	NA	NA	NA	NA	NA	0	0	0	0	0	0	0	0
ENSMUSG00000094013	Gm25829	0	NA	NA	NA	NA	NA	0	0	0	0	0	0	0	0
ENSMUSG00000025983	Ccdc150	138307270063672	0.980641031137615	0.335671612110528	292142974191906	0.00348428852341954	0.0136356491190039	239383522692632	270135183029592	964748049651983	210819507568594	107632095952954	102772323708736	343970123209901	448437102706791
ENSMUSG00000041303	Gtf3c3	818998029582175	-0.0728357351863794	0.10731779018868	-0.678692088779727	0.497332979882824	0.653172361157155	792141838728346	731526075644134	83231445374521	835469900364427	696020887162437	895403870312362	88658299257352	882524218126965
ENSMUSG00000109809	NA	143147229042267	-0.234124762707214	0.294413007660992	-0.795225606936504	0.42648227881547	NA	108810692133015	108054073211837	0.877043681501802	0.780812990994791	239182435451009	0	343970123209901	179374841082716
ENSMUSG00000073678	Pgap1	226616540196305	0.310180153743637	0.132971208628601	233268657886682	0.0196646011084935	0.0570207595896186	247544324602608	209300739811328	225575634882264	324583960356535	188475759135395	227255300800942	19907270880773	191123893173634
ENSMUSG00000104136	NA	140419776586514	-0.0457679677741045	0.263888508290861	-0.173436759601742	0.862308132920028	NA	108810692133015	0	0	390406495497396	358773653176514	0	0.859925308024753	179374841082716
ENSMUSG00000101130	RP24-290F15.2	0.109630460187725	0.0221345141751603	0.134400432844307	0.164690795310172	0.86918736232804	NA	0	0	0.877043681501802	0	0	0	0	0
ENSMUSG00000052331	Ankrd44	135008928626612	0.106177102637124	0.110362647176615	0.962074627180761	0.336012118384752	0.501317033594966	138733632469593	139065592223634	118664010107194	163736484211608	130474018538526	140541152671696	130020706573343	1188358322173
ENSMUSG00000101674	RP24-97J22.2	235271063350751	0.255548313036571	0.288886117130406	0.884598801683552	0.376373053212089	NA	435242768532058	64832443927102	0	234243897298437	478364870902019	0	0.859925308024753	0
ENSMUSG00000102503	NA	163851100872728	0.512871166578121	0.343594394047281	149266453546255	0.13552502108952	0.258526494705142	195859245839426	216108146423673	149097425855306	273284546848177	239182435451009	167005026026696	343970123209901	358749682165433
ENSMUSG00000089245	Gm24053	0	NA	NA	NA	NA	NA	0	0	0	0	0	0	0	0
ENSMUSG00000102642	NA	0.0976016238743489	0.0221345141751603	0.134400432844307	0.164690795310172	0.86918736232804	NA	0	0	0	0.780812990994791	0	0	0	0
ENSMUSG00000025982	Sf3b1	115122658531379	0.291077306818485	0.138447259675593	21024418070862	0.0355145922078418	0.0918951167308788	137123234226025	130702206957038	989305272734033	141951801762853	129122637778227	101526209283767	881165463132964	9350810465642
ENSMUSG00000103030	NA	176466463832585	-0.356522608847689	0.309525339440681	-115183658143121	0.249388232506409	NA	108810692133015	108054073211837	17540873630036	0	239182435451009	25693080927184	343970123209901	179374841082716
ENSMUSG00000025981	Coq10b	337662293809538	-0.0917558303624606	0.164018814091962	-0.559422593502077	0.575873345466198	0.718308161638125	315551007185742	291745997671959	427120272891378	271722920866187	267884327705131	345571938470624	384386612687065	397315272998217
ENSMUSG00000101122	RP23-16N14.5	523663225030854	0.214655019979173	0.351327469365284	0.610982740310553	0.541211006723238	0.690617119755222	435242768532058	64832443927102	789339313351622	546569093696354	119591217725505	513861618543679	687940246419802	448437102706791
ENSMUSG00000025980	Hspd1	204139574731916	-0.318224084476841	0.090305821480524	-352384906376685	0.000425326457746366	0.0023307652933828	181278613093602	177316734140624	18987995704514	176776061161221	201989566738377	255132293606937	230202004958226	2205413671112
ENSMUSG00000073676	Hspe1	947774084562579	0.522497638390327	0.128298947547908	407250136011616	4.65109e+09	0.000339899515720381	101520375760103	121236670143681	127346742554062	993974937536369	810828456178922	679581990524016	681060843955604	915708563727267
ENSMUSG00000100736	RP23-16N14.6	171166618026004	0.32684790574465	0.307730064023589	106212536230973	0.288178777639133	NA	217621384266029	108054073211837	263113104450541	390406495497396	0	12846540463592	171985061604951	0.896874205413582
ENSMUSG00000089670	Gm16581	124676143453059	0.116367260603519	0.2713648011374	0.428822235292773	0.668052596056231	NA	108810692133015	108054073211837	0	390406495497396	0	12846540463592	171985061604951	0.896874205413582
ENSMUSG00000025979	Mob4	240850799161069	0.160621792502387	0.0916295149525853	175294819126242	0.0796109004715917	0.172696575694964	237424930234238	250793503924673	284425265911035	245331441770563	210719725632339	22699836999167	221602751877979	249510403946058
ENSMUSG00000061863	Gm6822	142237089304583	0.323413397254144	0.296697483067965	109004428992766	0.27569363475395	NA	108810692133015	32416221963551	17540873630036	234243897298437	119591217725505	0	0.859925308024753	0.896874205413582
ENSMUSG00000025978	Rftn2	401498230417731	-0.592944086636584	0.294775055258921	-201151378333475	0.0442712159285855	0.10926453781998	218709491187359	226913553744857	558676825116648	183491052883776	538160479764771	540839353517223	461779890409292	483415196717921
ENSMUSG00000097649	Gm10561	442453329662349	-0.327406319737588	0.303313939814127	-107943050668303	0.28039585752739	0.441542331216116	22850245347933	270135183029592	789339313351622	210819507568594	585996966854973	565247780398047	378367135530891	511218297085742
ENSMUSG00000046994	Mars2	127408147866976	-0.344497586808403	0.116313710245451	-296179690323201	0.00305849455441536	0.0122279897402393	116209819198059	10178693696555	984043010645022	130630013393429	154511853301352	155186208800191	126838982933651	135697067279075
ENSMUSG00000025977	Boll	107018217784021	0.270601686216334	0.269132253837627	10054598895441	0.31467545421215	NA	108810692133015	216108146423673	0.877043681501802	234243897298437	119591217725505	0	0	0.896874205413582
ENSMUSG00000100215	AC122223.2	492413136724245	0.584590798238581	0.13491790743594	43329370381478	1.47133e+09	0.000123031631133868	576696668304977	709915261001767	614807620732763	477857550488812	414981525507501	380257597722323	339670496669777	425118373366038
ENSMUSG00000101945	RP23-130K20.4	0	NA	NA	NA	NA	NA	0	0	0	0	0	0	0	0
ENSMUSG00000101085	RP23-130K20.5	0	NA	NA	NA	NA	NA	0	0	0	0	0	0	0	0
ENSMUSG00000038349	Plcl1	597490522792593	0.0345285954382794	0.120737639618501	0.285980374863882	0.774893152703324	0.865229184013422	593018272124929	594297402665102	620946926503276	608253319984942	564470547664382	730968152378384	568410628604362	499558932415365
ENSMUSG00000102145	NA	103497341770038	0.188329565835814	0.251801978710289	0.747927267293228	0.454504029486235	NA	326432076399044	0	17540873630036	0.780812990994791	119591217725505	12846540463592	0	0
ENSMUSG00000100309	RP23-453N3.5	0	NA	NA	NA	NA	NA	0	0	0	0	0	0	0	0
ENSMUSG00000102831	NA	0	NA	NA	NA	NA	NA	0	0	0	0	0	0	0	0
ENSMUSG00000099950	RP24-421N21.1	243486437612032	-175250032704344	0.279686343221589	-626594887278774	37056.2	85664.7	979296229197131	864432585694694	701634945201442	936975589193749	370732774949065	411089294834944	378367135530891	439468360652655
ENSMUSG00000102491	NA	0.67825699405288	-0.102147541037792	0.196101174024001	-0.520892042315309	0.602441979218981	NA	0	0	0	156162598198958	0	12846540463592	257977592407426	0
ENSMUSG00000100372	RP23-258N15.1	0.370292655345946	-0.0526866318074076	0.168442967050264	-0.312786177600907	0.754443117527144	NA	0	0	0	0.780812990994791	0	12846540463592	0	0.896874205413582
ENSMUSG00000100944	RP23-478I8.1	0	NA	NA	NA	NA	NA	0	0	0	0	0	0	0	0
ENSMUSG00000101332	RP24-146K19.1	0	NA	NA	NA	NA	NA	0	0	0	0	0	0	0	0
ENSMUSG00000045336	Hsfy2	0	NA	NA	NA	NA	NA	0	0	0	0	0	0	0	0
ENSMUSG00000038331	Satb2	54527413261255	-227040290408849	0.147907903795348	-153501121023926	3.53575e-39	4.09169e-36	138298389701061	174291220090693	191458635671843	198326499712677	675929562584553	880501883374595	106157779275656	104180907700842
ENSMUSG00000087022	9130024F11Rik	949963283526838	-143443008478423	0.116075018130346	-123577847144805	4.42175e-21	1.42605e-18	44938815850935	565122802897906	52534916521958	470049420578864	158458363486294	128080008422012	123829244355564	148612055837031
ENSMUSG00000104310	NA	307483610953516	-148600792059596	0.266421065147521	-557766676510033	2.43766e+06	3.98638e+07	184978176626125	11885948053302	13155655222527	117121948649219	526201357992221	346856592516984	558951450216089	475343328869198
ENSMUSG00000094128	Gm23943	0	NA	NA	NA	NA	NA	0	0	0	0	0	0	0	0
ENSMUSG00000099945	RP24-95P4.1	0.219599939179792	-0.060168606244277	0.134400432844307	-0.447681640385622	0.654382973670576	NA	0	0	0	0	0	0	0.859925308024753	0.896874205413582
ENSMUSG00000101429	RP24-95P4.2	97061236257939	-0.540667543514819	0.346892634508494	-155860196997518	0.119090616497859	0.23419329251923	544053460665073	11885948053302	526226208901081	390406495497396	131550339498055	231237728344656	859925308024753	627811943789507
ENSMUSG00000101129	RP24-77I21.1	0.149489022156881	-0.0327342327711312	0.134400432844307	-0.243557495153691	0.80757355096426	NA	0	0	0	0	119591217725505	0	0	0
ENSMUSG00000097519	4930558J18Rik	111940446182891	0.405536724408708	0.326022302688992	124389258361741	0.213539099265758	0.362432464830925	141453899772919	11885948053302	157867862670324	124930078559167	597956088627524	642327023179599	111790290043218	116593646703766
ENSMUSG00000038323	1700066M21Rik	838446373185363	-0.377392628529074	0.096916516044977	-389399705983997	9.86058e+09	0.000657361161833115	701828964257944	773667164196751	77355252708459	659006164399604	968688863576588	103029254518008	885723067265496	914811689521854
ENSMUSG00000048495	Tyw5	277046868751163	0.196741293411566	0.127824779532356	153914831014252	0.123768093329104	0.241221488018967	274202944175197	306873567921616	309596419570136	292804871623047	283431186009446	291616468523538	219280953546312	238568538640013
ENSMUSG00000025971	9430016H08Rik	596855688609841	0.253076534671769	0.108693517059889	232834985487062	0.0198935340302997	0.0575452867193186	687683574280652	700190394412702	658659804807854	555938849588291	550119601537322	553685893980815	491877276190159	576690114080933
ENSMUSG00000077776	Gm22371	0	NA	NA	NA	NA	NA	0	0	0	0	0	0	0	0
ENSMUSG00000088353	Gm24014	0	NA	NA	NA	NA	NA	0	0	0	0	0	0	0	0
ENSMUSG00000101826	RP23-433B11.2	0	NA	NA	NA	NA	NA	0	0	0	0	0	0	0	0
ENSMUSG00000102685	NA	0	NA	NA	NA	NA	NA	0	0	0	0	0	0	0	0
ENSMUSG00000101151	RP23-433B11.3	0	NA	NA	NA	NA	NA	0	0	0	0	0	0	0	0
ENSMUSG00000038305	Spats2l	696147455498694	-0.137660344421747	0.138093429286773	-0.996863827140342	0.318830611819616	0.483134440862798	687683574280652	577008750951208	78320000758111	598883564093005	570450108550657	806762741113577	816929042623515	728261854795828
ENSMUSG00000091283	Gm17234	0.365674043172343	-0.0524341559348393	0.168065141674813	-0.311987098647104	0.755050328121713	NA	0	0	0	0.780812990994791	0	12846540463592	0.859925308024753	0
ENSMUSG00000054770	Kctd18	853162968988282	0.249242428987077	0.124173480441719	200721142791885	0.044727155313332	0.110200561193999	935771952343925	102651369551245	802494968574149	949468597049666	916068727777366	826032551808965	66042263656301	70853062227673
ENSMUSG00000026039	Sgol2	63936798812589	-0.165671687554779	0.209258364170487	-0.791708796021185	0.428530492306777	0.59119778226867	467885976171962	615908217307469	719175818831478	577801613336145	693629062807927	873564751524255	601947715617327	565030749410557
ENSMUSG00000063558	Aox1	251792236745075	0.568616984431685	0.322364626164173	176389385894376	0.0777498509781542	0.169538108877547	59845880673158	280940590350775	289424414895595	117121948649219	26310067899611	167005026026696	154786555444456	143499872866173
ENSMUSG00000064294	Aox3	128627038966481	0.977661290885091	0.345096729203388	283300654034565	0.00461124425016047	0.0172498589339051	293788868759139	183691924460122	254342667635523	546569093696354	478364870902019	642327023179599	945917838827228	358749682165433
ENSMUSG00000089275	Gm24548	0	NA	NA	NA	NA	NA	0	0	0	0	0	0	0	0
ENSMUSG00000038242	Aox4	453682543867325	-155807474071612	0.193305958105779	-806014856439926	0.0762018	4.11846	191506818154106	167483813478347	297317808029111	197545686721682	527397270169476	859433557014304	846166503096357	542608894275217
ENSMUSG00000089822	Gm15759	195241945613858	-0.499272887497549	0.290311263530487	-171978476282963	0.0854715733377261	NA	108810692133015	108054073211837	0	0	358773653176514	642327023179599	343970123209901	0
ENSMUSG00000079554	Aox2	135185733592092	-0.120326244195762	0.261502304387956	-0.460134546337495	0.645419648741052	NA	326432076399044	0	0	0.780812990994791	119591217725505	38539621390776	171985061604951	0
ENSMUSG00000103839	NA	383848694783235	0.741502871873264	0.235499390854213	314864029662095	0.00164031964470247	0.0072338059561156	489648114598565	432216292847347	473603588010973	569993483426198	310937166086312	3211635115898	257977592407426	21524980929926
ENSMUSG00000051223	Bzw1	112037890876254	0.0373196048961338	0.0705049393508449	0.52931901282015	0.596584168516702	0.735606414743283	113326335856535	109285889646452	122294970948611	109087382971882	108122419945629	114462675530605	107120895620643	112602556489675
ENSMUSG00000026034	Clk1	209454829827178	0.439194464780533	0.121439495655658	361657023037932	0.000298532347507405	0.0017202773498867	277249643554921	263759992710093	189002913363638	23830412485161	187399438175866	185889440508176	159860114761802	174172970691318
ENSMUSG00000026035	Ppil3	465321658722485	0.123066482265192	0.117678634777994	104578441530497	0.295660578130543	0.457850326949163	427626020082747	48948495164962	56920134929467	455994786740958	406610140266716	476606651199263	4342622805525	462787089993408
ENSMUSG00000026036	Nif3l1	131402751139445	0.24072560567699	0.0886017358018575	271694006328873	0.00658885384553356	0.0231717057031072	135686933089869	156138135791104	138309788572834	139999769285366	112415744661974	126153027352473	114714036090502	127804574271435
ENSMUSG00000026037	Orc2	560308573839271	0.0207068093717386	0.0948727484112592	0.218258769968144	0.827227496827871	0.898374084741634	551670209114384	557559017773077	581479960835695	566089418471224	599152000804779	52927746709999	513375408890778	583865107724242
ENSMUSG00000094245	Gm23966	145560094283026	-0.206723235086102	0.294126386772172	-0.702838114440335	0.482156641482561	NA	108810692133015	216108146423673	0	0.780812990994791	239182435451009	25693080927184	0.859925308024753	179374841082716
ENSMUSG00000085054	Gm15834	116252268135452	118587010582848	0.339332019052117	349471915188277	0.000474560830235338	0.00255641709014781	174097107412823	216108146423673	122786115410252	218627637478541	717547306353028	642327023179599	0.859925308024753	538124523248149
ENSMUSG00000038174	Fam126b	926138443856631	-0.0957015860728279	0.142779821240571	-0.670273889134373	0.502683208933723	0.658378403344993	923802776209293	933587192550269	874412550457297	841716404292385	101772126284405	124482977092206	753294569829684	819743023748014
ENSMUSG00000026032	Ndufb3	938234014231299	0.279094224937455	0.113471593299038	245959554125536	0.0139093669996059	0.0431335083517098	988001084567772	110107100602862	118664010107194	849524534202333	882583186814225	826032551808965	808329789543268	863689859813279
ENSMUSG00000100202	RP24-82I5.2	0.109630460187725	0.0221345141751603	0.134400432844307	0.164690795310172	0.86918736232804	NA	0	0	0.877043681501802	0	0	0	0	0
ENSMUSG00000099490	RP24-273P12.1	0	NA	NA	NA	NA	NA	0	0	0	0	0	0	0	0
ENSMUSG00000059647	Gm10068	0	NA	NA	NA	NA	NA	0	0	0	0	0	0	0	0
ENSMUSG00000047528	Als2cr12	221229661697124	-0.177325609420693	0.31347141425523	-0.565683508469176	0.571608947992544	NA	108810692133015	32416221963551	17540873630036	0.780812990994791	0	642327023179599	171985061604951	269062261624075
ENSMUSG00000102059	RP24-285E3.2	275202761950283	-0.155342869290676	0.259339809738222	-0.598993534573342	0.549177196040318	0.696767217968269	261145661119235	313356812314326	236801794005487	218627637478541	334855409631413	308316971126208	223580580086436	304937229840618
ENSMUSG00000101046	RP24-273P12.2	0	NA	NA	NA	NA	NA	0	0	0	0	0	0	0	0
ENSMUSG00000026031	Cflar	301817355635777	-0.454663571123197	0.125751110446851	-361558295197211	0.000299672493428314	0.00172583634754544	235031095007311	278779508886539	271883541265559	225654954397495	346814531403964	402096716510429	323331915817307	330946581797612
ENSMUSG00000100236	RP24-273P12.3	0	NA	NA	NA	NA	NA	0	0	0	0	0	0	0	0
ENSMUSG00000026029	Casp8	104877138901455	0.300855904607513	0.164858819366596	182493060282387	0.068011502393395	0.152983110746085	126220402874297	122101102729375	122786115410252	952591849013645	956729741804038	937797453842215	988914104228466	843061753088767
ENSMUSG00000102719	NA	139038309007019	0.229187082121401	0.271789607940948	0.843251822090257	0.399087621208224	NA	217621384266029	0	17540873630036	390406495497396	239182435451009	0	0	0.896874205413582
ENSMUSG00000099719	RP24-285E3.4	0.298978044313762	-0.060168606244277	0.134400432844307	-0.447681640385622	0.654382973670576	NA	0	0	0	0	239182435451009	0	0	0
ENSMUSG00000026028	Trak2	311279286587509	-0.689634428686843	0.0953773616245385	-723058823331316	48.0906	1692.46	246020974912746	222699444889595	217857650485048	261103864188658	339399875904982	401968251105793	402703021747992	398481209465254
ENSMUSG00000026027	Stradb	208151165435263	-0.167319919160869	0.0786433925252516	-212757758520074	0.0333721223046857	0.0874237717971453	19672973137649	195037602147365	197071715233455	195047085150499	197445100464808	229310747275117	224698482986868	229868858847501
ENSMUSG00000047383	Als2cr11	0.991177096047716	-0.230499350134276	0.247549061275811	-0.931125930942074	0.351788426486357	NA	0	108054073211837	0	0.780812990994791	119591217725505	12846540463592	0	358749682165433
ENSMUSG00000099752	RP24-535E21.1	0.3666101458477	-0.0525083565296612	0.168176295748892	-0.31222210178813	0.754871736298509	NA	0	0	0.877043681501802	0	119591217725505	0	0.859925308024753	0
ENSMUSG00000072295	Als2cr11	33128475252945	0.517416590753049	0.329583942863476	156990837071022	0.116436429911701	0.230401718532779	761674844931102	864432585694694	0.877043681501802	312325196397916	358773653176514	0	0.859925308024753	179374841082716
ENSMUSG00000077616	Gm25502	0	NA	NA	NA	NA	NA	0	0	0	0	0	0	0	0
ENSMUSG00000038079	Tmem237	690801386961252	-0.0327399003043752	0.0970386960788424	-0.337390150809266	0.735822808369667	0.839512985307241	640894976663455	70127093514482	665676154259868	723032829661177	618286595640859	750237963073772	707718528504372	719293112741693
ENSMUSG00000097573	G730003C15Rik	307891372509128	0.351977435340835	0.247244683064344	142359961386605	0.154562407699458	0.285298015262848	337313145612345	291745997671959	403440093490829	366982105767552	310937166086312	269777349735432	240779086246931	242156035461667
ENSMUSG00000079550	Mpp4	127026193324141	0.322046212171267	0.327896458424325	0.982158251171205	0.326021891600557	0.490653968287772	195859245839426	140470295175388	877043681501802	163970728108906	131550339498055	12846540463592	515955184814852	116593646703766
ENSMUSG00000101586	RP24-89C18.1	160295535578616	0.423120024234651	0.307180722567862	137743026547239	0.16837926098477	0.30420839391619	130572830559617	259329775708408	192949609930397	179586987928802	167427704815707	141311945099512	945917838827228	116593646703766
ENSMUSG00000099563	RP24-89C18.2	0.112109275676698	-0.0327342327711312	0.134400432844307	-0.243557495153691	0.80757355096426	NA	0	0	0	0	0	0	0	0.896874205413582
ENSMUSG00000026024	Als2	157894923656906	-0.203800388348058	0.109395103060642	-186297542253865	0.0624657241826421	0.143060325011073	147764919916634	12998905007384	136818814314281	171232288925158	151761255293665	177796120016113	183938023386495	163858917329061
ENSMUSG00000026023	Cdk15	498526598037591	-0.305167474125424	0.351125791268426	-0.869111531292021	0.384786130097467	0.550621850932119	326432076399044	432216292847347	350817472600721	468487794596875	717547306353028	642327023179599	601947715617327	448437102706791
ENSMUSG00000099922	RP24-149E13.1	0.149489022156881	-0.0327342327711312	0.134400432844307	-0.243557495153691	0.80757355096426	NA	0	0	0	0	119591217725505	0	0	0
ENSMUSG00000104502	NA	0	NA	NA	NA	NA	NA	0	0	0	0	0	0	0	0
ENSMUSG00000041075	Fzd7	280959546728598	0.356520329082425	0.179667985464636	19843286390752	0.0472192155292203	0.115019872231275	322079648713723	354417360134824	360464953097241	235024710289432	304957605200037	238945652622811	26227721894755	169509224823167
ENSMUSG00000097819	Gm26813	155019850884427	110152248641038	0.328479962720947	335339323983713	0.000798272029405764	0.00395876118842944	282907799545838	291745997671959	166638299485342	195203247748698	155468583043156	513861618543679	429962654012377	538124523248149
ENSMUSG00000047361	Gm973	611551938339708	-0.952036032966493	0.238609839881036	-398992779778551	6.60934e+09	0.000462724443027354	369956353252249	367383848920245	596389703421226	226435767388489	861056767623634	770792427815519	920120079586486	780280558709816
ENSMUSG00000099811	RP24-421H8.2	0	NA	NA	NA	NA	NA	0	0	0	0	0	0	0	0
ENSMUSG00000101409	RP24-421H8.3	0	NA	NA	NA	NA	NA	0	0	0	0	0	0	0	0
ENSMUSG00000026021	Sumo1	919503472296614	0.452048998432213	0.116589550857078	387726854687311	0.00010563574013878	0.000699721183754285	994529726095753	121452778290104	118664010107194	871387297950187	77016744215225	765653811630082	757594196369807	795527420201847
ENSMUSG00000089276	Gm24545	0	NA	NA	NA	NA	NA	0	0	0	0	0	0	0	0
ENSMUSG00000103821	NA	115486236099417	0.418016461256849	0.347328051868862	120352058812306	0.228774929174673	0.381867400445727	206740315052728	540270366059183	701634945201442	242052027208385	155468583043156	642327023179599	773932777222278	538124523248149
ENSMUSG00000101400	RP24-147G7.3	0	NA	NA	NA	NA	NA	0	0	0	0	0	0	0	0
ENSMUSG00000026020	Nop58	225525135800322	0.0104430060274029	0.0740747035213406	0.140979383392258	0.8878862293316	0.933785191363229	231331531474789	227021607818069	220225668425103	226826173883987	208806266148731	239973375859898	226246348541313	223770114250689
ENSMUSG00000077345	Snord70	0.730640756789726	-0.0756960833868566	0.213605558870973	-0.354373190412055	0.723059223580325	NA	108810692133015	108054073211837	0	0	239182435451009	12846540463592	0	0
ENSMUSG00000077358	Gm26293	0	NA	NA	NA	NA	NA	0	0	0	0	0	0	0	0
ENSMUSG00000089512	Gm26287	0.913978422338344	-0.0977534174866991	0.242323612369482	-0.403400298183282	0.686653767430379	NA	108810692133015	0	0	156162598198958	119591217725505	25693080927184	0	0.896874205413582
ENSMUSG00000089093	Snord11	0.112109275676698	-0.0327342327711312	0.134400432844307	-0.243557495153691	0.80757355096426	NA	0	0	0	0	0	0	0	0.896874205413582
ENSMUSG00000067336	Bmpr2	414844818358063	-0.614002882879478	0.117428891454261	-522872076262964	1.70687e+07	2.2812e+08	321753216637324	274673454104489	325295501469019	379397032324369	50814308411567	585545314330523	478204463792565	44574648009055
ENSMUSG00000104052	NA	0.109630460187725	0.0221345141751603	0.134400432844307	0.164690795310172	0.86918736232804	NA	0	0	0.877043681501802	0	0	0	0	0
ENSMUSG00000103131	NA	0.149489022156881	-0.0327342327711312	0.134400432844307	-0.243557495153691	0.80757355096426	NA	0	0	0	0	119591217725505	0	0	0
ENSMUSG00000041040	Fam117b	402987321922039	0.0579374919084681	0.0861507752278207	0.672512716864772	0.501257347076147	0.65689020710292	419900460941303	409524937472861	379847618458431	435381323778696	366307899893221	438452426022395	395823619283794	378660289525614
ENSMUSG00000103696	NA	0	NA	NA	NA	NA	NA	0	0	0	0	0	0	0	0
ENSMUSG00000100901	RP23-27C10.4	0.34229967557687	0.11937344761132	0.165884574940909	0.719617527150089	0.47176051747822	NA	0	108054073211837	0.877043681501802	0.780812990994791	0	0	0	0
ENSMUSG00000026018	Ica1l	17553329666816	0.216031733130264	0.0798258464098978	270628803634555	0.00680400025708968	0.0238006929334504	175294025026286	183043600020851	200316776855012	196452548534289	154511853301352	168546610882327	162869853339888	163231105385272
ENSMUSG00000026019	Wdr12	100229221745793	0.0791760957476264	0.100980736146719	0.784071286949109	0.43299828230692	0.595066378471816	988001084567772	974647740370767	104543606835015	111422013814957	840726260610298	973767767140273	100439275977291	107714592070171
ENSMUSG00000026017	Carf	602166210403031	0.417555454852262	0.106676177919112	391423336491186	9.06919e+08	0.000611439887725229	715974354235235	672096335377624	611299446006756	761292666219921	545335952828302	545977969702659	493597126806208	471755832047544
ENSMUSG00000082609	Gm15464	0.136013365166268	0.0221345141751603	0.134400432844307	0.164690795310172	0.86918736232804	NA	108810692133015	0	0	0	0	0	0	0
ENSMUSG00000073664	Nbeal1	633278660224743	0.116666963312274	0.141988641329788	0.821664058615079	0.411268120117938	0.575330848828855	733384064976518	526223336541645	587619266606208	790182746886729	643400751363215	686005260755812	525414363203124	573999491464692
ENSMUSG00000100516	RP23-431H7.1	0	NA	NA	NA	NA	NA	0	0	0	0	0	0	0	0
ENSMUSG00000049439	Cyp20a1	552402523909332	-0.360950724836685	0.120687882803468	-299077849782541	0.00278267257977665	0.0113434557940211	463533548486642	490565492381739	573586567702179	398995438398338	621874332172624	615349288206056	59162861192103	663686912006051
ENSMUSG00000103822	NA	0.195203247748698	0.0495688876483061	0.134400432844307	0.368814940542104	0.712265667621036	NA	0	0	0	156162598198958	0	0	0	0
ENSMUSG00000026782	Abi2	887902853132701	-0.369052223975772	0.0724868418595314	-509129953117477	3.55618e+07	4.44477e+08	777996448751054	731201913424499	758818193235359	826568632267086	98913896180765	106587746226423	979884888494206	973736324817526
ENSMUSG00000026014	Raph1	224768909317754	-0.448827019285449	0.123774419035413	-362616946848311	0.000287656610176316	0.00166590182278442	198579513142751	157326730596434	169883361106899	229793263249767	250304418699481	288661764216912	267006808141686	236595415388103
ENSMUSG00000081562	Gm11575	162783851159706	0.235423141666606	0.297386066605711	0.791641465767599	0.428569761627063	NA	217621384266029	32416221963551	17540873630036	156162598198958	0	25693080927184	171985061604951	0
ENSMUSG00000084400	Gm11576	0.136013365166268	0.0221345141751603	0.134400432844307	0.164690795310172	0.86918736232804	NA	108810692133015	0	0	0	0	0	0	0
ENSMUSG00000082160	Gm11578	0	NA	NA	NA	NA	NA	0	0	0	0	0	0	0	0
ENSMUSG00000103215	NA	0	NA	NA	NA	NA	NA	0	0	0	0	0	0	0	0
ENSMUSG00000088973	Gm23762	0	NA	NA	NA	NA	NA	0	0	0	0	0	0	0	0
ENSMUSG00000084151	Gm11577	0	NA	NA	NA	NA	NA	0	0	0	0	0	0	0	0
ENSMUSG00000101188	Eif4a-ps4	404445595254904	-0.178555851338059	0.241022578577281	-0.740826242885819	0.458798801147256	0.619233590489158	239383522692632	453827107489714	456062714380937	351365845947656	50228311444712	372549673444168	438561907092624	421530876544383
ENSMUSG00000026012	Cd28	584648358116184	-0.168440334510946	0.350602916084289	-0.480430500670596	0.630921310683586	0.762508597191189	652864152798087	32416221963551	526226208901081	546569093696354	717547306353028	102772323708736	343970123209901	538124523248149
ENSMUSG00000086795	Gm11579	0	NA	NA	NA	NA	NA	0	0	0	0	0	0	0	0
ENSMUSG00000085965	2310016D23Rik	0	NA	NA	NA	NA	NA	0	0	0	0	0	0	0	0
ENSMUSG00000104069	NA	0	NA	NA	NA	NA	NA	0	0	0	0	0	0	0	0
ENSMUSG00000083118	Gm11609	0	NA	NA	NA	NA	NA	0	0	0	0	0	0	0	0
ENSMUSG00000083355	Gm11581	0.209710899551047	-0.00529985929798546	0.134400432844307	-0.0394333499217592	0.968544891186362	NA	0	0	0	0.780812990994791	0	0	0	0.896874205413582
ENSMUSG00000102549	NA	386142868083195	-0.0554507069076497	0.345816553356649	-0.16034717357923	0.872607600440465	0.925036312851829	326432076399044	216108146423673	350817472600721	546569093696354	358773653176514	770792427815519	429962654012377	0.896874205413582
ENSMUSG00000026011	Ctla4	147006540188824	-0.136486223005355	0.285825883046305	-0.477515267514257	0.632995251688366	NA	217621384266029	0	0	234243897298437	119591217725505	25693080927184	257977592407426	0.896874205413582
ENSMUSG00000081382	Rpl18-ps1	829666493123516	0.0493314627177349	0.341541055532291	0.144437870407269	0.88515471406599	0.932056767444777	108810692133015	864432585694694	789339313351622	702731691895312	478364870902019	770792427815519	687940246419802	125562388757901
ENSMUSG00000080800	Gm11582	0.107490663503094	-0.0327342327711312	0.134400432844307	-0.243557495153691	0.80757355096426	NA	0	0	0	0	0	0	0.859925308024753	0
ENSMUSG00000026009	Icos	924089086102829	0.480993579382077	0.340112201297044	141422030008853	0.157297229369585	0.289260459280972	108810692133015	129664887854204	140326989040288	85889429009427	717547306353028	899257832451439	859925308024753	269062261624075
ENSMUSG00000102561	NA	0	NA	NA	NA	NA	NA	0	0	0	0	0	0	0	0
ENSMUSG00000082804	Rpl17-ps1	0.639763537236477	0.24627061774555	0.195994851219236	125651575137592	0.208929038714449	NA	217621384266029	216108146423673	0	0.780812990994791	0	0	0	0
ENSMUSG00000082661	Gm11590	0	NA	NA	NA	NA	NA	0	0	0	0	0	0	0	0
ENSMUSG00000080785	Gm11591	0	NA	NA	NA	NA	NA	0	0	0	0	0	0	0	0
ENSMUSG00000100893	RP23-163J17.4	0	NA	NA	NA	NA	NA	0	0	0	0	0	0	0	0
ENSMUSG00000085248	Gm11587	0	NA	NA	NA	NA	NA	0	0	0	0	0	0	0	0
ENSMUSG00000085447	9530026F06Rik	0.833047933414645	0.0405935979816034	0.236534695531695	0.171617943364947	0.863737899986245	NA	0	108054073211837	263113104450541	0	119591217725505	0	0.859925308024753	0.896874205413582
ENSMUSG00000086408	Gm11588	0.0976016238743489	0.0221345141751603	0.134400432844307	0.164690795310172	0.86918736232804	NA	0	0	0	0.780812990994791	0	0	0	0
ENSMUSG00000089546	Gm25839	0.107490663503094	-0.0327342327711312	0.134400432844307	-0.243557495153691	0.80757355096426	NA	0	0	0	0	0	0	0.859925308024753	0
ENSMUSG00000100965	RP23-280M7.2	0	NA	NA	NA	NA	NA	0	0	0	0	0	0	0	0
ENSMUSG00000102168	NA	0	NA	NA	NA	NA	NA	0	0	0	0	0	0	0	0
ENSMUSG00000100381	RP23-280M7.3	0.136013365166268	0.0221345141751603	0.134400432844307	0.164690795310172	0.86918736232804	NA	108810692133015	0	0	0	0	0	0	0
ENSMUSG00000086009	4930587A21Rik	0	NA	NA	NA	NA	NA	0	0	0	0	0	0	0	0
ENSMUSG00000052062	Pard3b	192221971132284	0.330078067709834	0.181512887925469	181848281674284	0.0689903706881921	0.154607655513726	230678667321991	222591390816384	192072566248895	216285198505557	218851928437674	183705528629365	165965584448777	10762490464963
ENSMUSG00000103656	NA	0	NA	NA	NA	NA	NA	0	0	0	0	0	0	0	0
ENSMUSG00000104402	NA	0	NA	NA	NA	NA	NA	0	0	0	0	0	0	0	0
ENSMUSG00000104081	NA	0	NA	NA	NA	NA	NA	0	0	0	0	0	0	0	0
ENSMUSG00000085842	Pard3bos1	0.0976016238743489	0.0221345141751603	0.134400432844307	0.164690795310172	0.86918736232804	NA	0	0	0	0.780812990994791	0	0	0	0
ENSMUSG00000103002	NA	0	NA	NA	NA	NA	NA	0	0	0	0	0	0	0	0
ENSMUSG00000100344	RP23-15E24.3	0	NA	NA	NA	NA	NA	0	0	0	0	0	0	0	0
ENSMUSG00000101509	RP23-361M22.2	0	NA	NA	NA	NA	NA	0	0	0	0	0	0	0	0
ENSMUSG00000085019	Pard3bos2	0	NA	NA	NA	NA	NA	0	0	0	0	0	0	0	0
ENSMUSG00000102359	NA	0.107490663503094	-0.0327342327711312	0.134400432844307	-0.243557495153691	0.80757355096426	NA	0	0	0	0	0	0	0.859925308024753	0
ENSMUSG00000085400	Pard3bos3	0.905944409231526	0.135228971715135	0.224060167558986	0.603538652980498	0.54615040977091	NA	0	432216292847347	0	0.780812990994791	0	12846540463592	0.859925308024753	0
ENSMUSG00000100750	RP23-20G7.4	0	NA	NA	NA	NA	NA	0	0	0	0	0	0	0	0
ENSMUSG00000081950	Gm11600	0.109630460187725	0.0221345141751603	0.134400432844307	0.164690795310172	0.86918736232804	NA	0	0	0.877043681501802	0	0	0	0	0
ENSMUSG00000084333	Gm11599	0.601428828897591	0.144221226945712	0.208117972039439	0.692978244658187	0.488323204393093	NA	108810692133015	0	0.877043681501802	156162598198958	0	12846540463592	0	0
ENSMUSG00000025969	Nrp2	217815059055978	0.354358494070816	0.167435474545457	211638838802115	0.0343117888529434	0.0894534617153399	220015219492955	273376805225947	193388131771147	297645912167214	224592306888498	177539189206841	223494587555633	132468320139586
ENSMUSG00000100811	RP23-20G7.7	0	NA	NA	NA	NA	NA	0	0	0	0	0	0	0	0
ENSMUSG00000103032	NA	771288203605918	121584333151326	0.349458418720302	347922175109019	0.000502872283878448	0.00268539805666143	652864152798087	194497331781306	114015678595234	140546338379062	239182435451009	25693080927184	171985061604951	358749682165433
ENSMUSG00000100426	RP23-149A5.3	163299044629577	-0.339285931609444	0.302389623042661	-112201578941609	0.261855726556017	NA	0	108054073211837	0.877043681501802	156162598198958	119591217725505	12846540463592	257977592407426	448437102706791
ENSMUSG00000040865	Ino80d	100892016346269	-0.033524144062169	0.138131693071018	-0.242696975015959	0.808240150993571	0.88651894450849	101629186452236	951956384996281	801617924892647	12141642009969	11385083927468	114719606339876	902061648117966	899564828029823
ENSMUSG00000104991	NA	0	NA	NA	NA	NA	NA	0	0	0	0	0	0	0	0
ENSMUSG00000088953	Gm24942	0	NA	NA	NA	NA	NA	0	0	0	0	0	0	0	0
ENSMUSG00000081617	Rps13-ps7	0	NA	NA	NA	NA	NA	0	0	0	0	0	0	0	0
ENSMUSG00000081429	Rps27-ps1	0.0976016238743489	0.0221345141751603	0.134400432844307	0.164690795310172	0.86918736232804	NA	0	0	0	0.780812990994791	0	0	0	0
ENSMUSG00000084799	Ino80dos	806715108689511	0.585865717907039	0.191062858142424	306635064294034	0.0021668903594368	0.00914790430068673	990177298410432	102651369551245	947207176021947	952591849013645	861056767623634	603787401788823	507355931734604	565030749410557
ENSMUSG00000101599	RP23-13C17.6	798407679664398	0.530775778317283	0.24246633043586	218907003443799	0.0285917501164846	0.0774311911748134	102282050605034	810405549088775	649012324311334	136642273424088	657751697490276	899257832451439	533153690975347	448437102706791
ENSMUSG00000025968	Ndufs1	249412825144192	-0.0682012658685411	0.0745399597643889	-0.914962472264762	0.360211331603452	0.527019815107097	248958863600337	227021607818069	25293939774512	244706791377768	250902374788109	264253337336087	242928899516993	263591328971052
ENSMUSG00000077884	Gm24557	0.261598297833579	-0.0615335993560038	0.135855430109823	-0.452934412016224	0.650595970680306	NA	0	0	0	0	119591217725505	0	0	0.896874205413582
ENSMUSG00000025967	Eef1b2	915377982017949	0.298802162380475	0.100519887878363	297256760514944	0.0029532016485439	0.0118859116268012	956010741080666	112786841618515	111086352699018	852725867465411	83056100710363	805221156257946	79276514146802	847007999592587
ENSMUSG00000098850	Gm27390	0	NA	NA	NA	NA	NA	0	0	0	0	0	0	0	0
ENSMUSG00000064612	Gm26457	271298185567019	0.329097336965632	0.32811557185935	100299213201226	0.315864657486519	0.479808926471491	217621384266029	108054073211837	263113104450541	85889429009427	239182435451009	12846540463592	0.859925308024753	269062261624075
ENSMUSG00000105060	NA	0	NA	NA	NA	NA	NA	0	0	0	0	0	0	0	0
ENSMUSG00000064602	Snora41	122792184507881	0.792968156124454	0.34124066965264	232377974445907	0.0201373018961987	0.0581563623317553	217621384266029	129664887854204	105245241780216	242052027208385	119591217725505	642327023179599	859925308024753	179374841082716
ENSMUSG00000046856	Gpr1	95390379280836	-0.62070117746996	0.335200955379039	-185172854524857	0.0640648128411839	0.145772271920496	326432076399044	864432585694694	701634945201442	702731691895312	107632095952954	115618864172328	154786555444456	125562388757901
ENSMUSG00000094290	Gm27512	0	NA	NA	NA	NA	NA	0	0	0	0	0	0	0	0
ENSMUSG00000086730	Gm11607	0	NA	NA	NA	NA	NA	0	0	0	0	0	0	0	0
ENSMUSG00000102536	NA	0.109630460187725	0.0221345141751603	0.134400432844307	0.164690795310172	0.86918736232804	NA	0	0	0.877043681501802	0	0	0	0	0
ENSMUSG00000087561	Gm11608	0.244698051702521	0.0495688876483061	0.134400432844307	0.368814940542104	0.712265667621036	NA	0	108054073211837	0.877043681501802	0	0	0	0	0
ENSMUSG00000092705	Gm24513	0	NA	NA	NA	NA	NA	0	0	0	0	0	0	0	0
ENSMUSG00000027520	Zdbf2	626758154918592	0.54634411997463	0.125328123587991	435930982076061	1.30473e+08	0.000110542675615647	656128473562077	74773418662591	723561037238987	863579168040239	413785613330246	567817088490766	538313242823495	503146429237019
ENSMUSG00000094214	Gm23448	0	NA	NA	NA	NA	NA	0	0	0	0	0	0	0	0
ENSMUSG00000083039	Gm11606	0	NA	NA	NA	NA	NA	0	0	0	0	0	0	0	0
ENSMUSG00000081643	Gm11605	243385423953902	-0.213339916080501	0.325268474640243	-0.655888697226075	0.511895741137855	NA	0	216108146423673	350817472600721	156162598198958	358773653176514	513861618543679	171985061604951	179374841082716
ENSMUSG00000025964	Adam23	224629055396425	-0.32513790706731	0.103427995800167	-314361604468782	0.0016687423590385	0.00734269032193345	205325776054998	168672408283677	202597090426916	218471474880343	263220270213836	269777349735432	244390772540635	224577301035561
ENSMUSG00000087823	Gm22281	314429777607515	0.130250748537835	0.334368216745057	0.38954285130858	0.696874618106327	0.811796208077083	544053460665073	216108146423673	17540873630036	468487794596875	717547306353028	12846540463592	0.859925308024753	179374841082716
ENSMUSG00000069085	Dytn	0.706650446139891	-0.176794112013606	0.19533750557603	-0.905069978713293	0.365428315428618	NA	0	0	0	0.780812990994791	358773653176514	12846540463592	0	0
ENSMUSG00000083066	Gm12748	0.0976016238743489	0.0221345141751603	0.134400432844307	0.164690795310172	0.86918736232804	NA	0	0	0	0.780812990994791	0	0	0	0
ENSMUSG00000025963	Mdh1b	681012534331031	0.0213632112921277	0.3498463455325	0.0610645546678811	0.951307797725578	0.971828966659875	326432076399044	108054073211837	701634945201442	624650392795833	597956088627524	115618864172328	601947715617327	358749682165433
ENSMUSG00000025962	Fastkd2	392962625512421	0.376960988824415	0.114239442214649	329974465488134	0.000967728354636753	0.00466391962782186	44830005158802	407363856008624	450800452291926	474734298524833	309741253909057	355849170841498	312152886812985	384759034122427
ENSMUSG00000025961	4933402D24Rik	182406825166823	-0.134682018725113	0.302057219093225	-0.445882469319648	0.655682146110466	0.781631203097818	141453899772919	20530273910249	13155655222527	210819507568594	131550339498055	154158485563104	206382073925941	27803100367821
ENSMUSG00000080817	Gm13751	0.107490663503094	-0.0327342327711312	0.134400432844307	-0.243557495153691	0.80757355096426	NA	0	0	0	0	0	0	0.859925308024753	0
ENSMUSG00000082373	Gm13754	220887657609318	-0.384268000139401	0.316574109447466	-121383268142201	0.224811623675996	NA	217621384266029	108054073211837	0	156162598198958	119591217725505	642327023179599	343970123209901	179374841082716
ENSMUSG00000044689	Gm13749	118262910934978	-180396503666786	0.338214954128812	-533378259785878	9.61877e+06	1.37322e+08	108810692133015	432216292847347	350817472600721	156162598198958	275059800768661	205544647417472	163385808524703	197312325190988
ENSMUSG00000025959	Klf7	261011251431171	-0.719036281356751	0.145922117617257	-492753458555701	8.32737e+07	9.52686e+08	2162068452683	14533272846992	166024368908291	249860157118333	341911291477218	322191234826887	342164280063049	30439910531737
ENSMUSG00000097272	Gm26649	0	NA	NA	NA	NA	NA	0	0	0	0	0	0	0	0
ENSMUSG00000098487	Mir6899	0	NA	NA	NA	NA	NA	0	0	0	0	0	0	0	0
ENSMUSG00000086836	Gm13748	0.219260920375451	0.049568887648306	0.134400432844307	0.368814940542103	0.712265667621037	NA	0	0	17540873630036	0	0	0	0	0
ENSMUSG00000086721	Gm13750	0.0976016238743489	0.0221345141751603	0.134400432844307	0.164690795310172	0.86918736232804	NA	0	0	0	0.780812990994791	0	0	0	0
ENSMUSG00000101895	RP23-45M23.6	0.209710899551047	-0.00529985929798546	0.134400432844307	-0.0394333499217592	0.968544891186362	NA	0	0	0	0.780812990994791	0	0	0	0.896874205413582
ENSMUSG00000093228	Gm25748	0	NA	NA	NA	NA	NA	0	0	0	0	0	0	0	0
ENSMUSG00000099658	RP23-62B14.1	0	NA	NA	NA	NA	NA	0	0	0	0	0	0	0	0
ENSMUSG00000025958	Creb1	171297625207901	-0.288535157999865	0.133201759948887	-216615124387684	0.0302996314507769	0.0810668638013237	147438487840235	137336727052244	145063024920398	18434994717387	144944555883312	211197125221452	199330686400138	20072044717156
ENSMUSG00000025956	Mettl21a	26492987696971	0.327690117795692	0.134097557385394	244366955062364	0.0145387363032059	0.0447466456966474	287260227231158	343611952813641	306965288525631	247517718145349	206892806665123	253076847132762	237339385014832	236774790229186
ENSMUSG00000101832	RP24-74G12.3	166492914806372	0.303857137094609	0.305136133587348	0.995808439735723	0.319343228825077	NA	108810692133015	432216292847347	17540873630036	234243897298437	119591217725505	0	171985061604951	0.896874205413582
ENSMUSG00000100437	RP24-74G12.5	0.136013365166268	0.0221345141751603	0.134400432844307	0.164690795310172	0.86918736232804	NA	108810692133015	0	0	0	0	0	0	0
ENSMUSG00000087213	2810408I11Rik	907953069092863	0.575397773095627	0.337644659911872	170415185374414	0.0883527213009692	0.186458172726235	870485537064116	108054073211837	149097425855306	124930078559167	837138524078533	770792427815519	515955184814852	448437102706791
ENSMUSG00000070871	Ccnyl1	292554562961577	-0.240102949567761	0.119655196149815	-200662367614306	0.044789748370829	0.110295245925563	263321874961895	298229242064669	263990148132043	24439446618137	355185916644749	318594203497081	306133409656812	290587242554001
ENSMUSG00000045005	Fzd5	576091824470357	0.788127281960767	0.221744918049385	355420673850682	0.000379121064554909	0.00210988647892184	848723398637513	572686588022734	692864508386424	866702420004218	478364870902019	44962891622572	412764147851881	286999745732346
ENSMUSG00000102140	NA	884766268993254	0.765900967793538	0.345273780946863	221824247903552	0.0265383038040455	0.072968281025435	130572830559617	864432585694694	122786115410252	163970728108906	358773653176514	642327023179599	859925308024753	179374841082716
ENSMUSG00000051344	Plekhm3	609480435779709	-0.270498931128623	0.146019053092995	-18524906537803	0.0639553984204913	0.145590668031281	542965353743742	446263322364885	508685335271045	701170065913322	566862372018892	637188406994163	771353001298203	701355628633421
ENSMUSG00000097264	Rpl31-ps24	0	NA	NA	NA	NA	NA	0	0	0	0	0	0	0	0
ENSMUSG00000084416	Rpl10a-ps1	504082221195513	0.552201359664526	0.223105557349916	247506770438022	0.0133210920229007	0.0416753716020116	533172391451771	723962290519306	675323634756388	52314470396651	310937166086312	359703132980576	404164894771634	502249555031606
ENSMUSG00000077471	Gm24788	0	NA	NA	NA	NA	NA	0	0	0	0	0	0	0	0
ENSMUSG00000025955	Akr1cl	0.271080956681064	0.0517198752675826	0.137167731160956	0.377055702750477	0.706132209786176	NA	108810692133015	108054073211837	0	0	0	0	0	0
ENSMUSG00000090042	Gm8550	0	NA	NA	NA	NA	NA	0	0	0	0	0	0	0	0
ENSMUSG00000070870	Cryge	0	NA	NA	NA	NA	NA	0	0	0	0	0	0	0	0
ENSMUSG00000067299	Crygd	0.135067591514796	0.0221345141751604	0.134400432844307	0.164690795310173	0.86918736232804	NA	0	108054073211837	0	0	0	0	0	0
ENSMUSG00000025952	Crygc	0.296595120961168	-0.00591974799879503	0.141714288181538	-0.0417724145868182	0.966680125782416	NA	108810692133015	0	0	0	0	12846540463592	0	0
ENSMUSG00000073658	Crygb	230226345378779	-0.0817740124016637	0.326446181238407	-0.25049768415561	0.802202495402031	NA	217621384266029	216108146423673	17540873630036	234243897298437	0	38539621390776	343970123209901	269062261624075
ENSMUSG00000100774	RP23-348D4.1	0	NA	NA	NA	NA	NA	0	0	0	0	0	0	0	0
ENSMUSG00000044429	Cryga	113772805821389	0.306506798949455	0.273539260648468	112052214450983	0.262491321373373	NA	108810692133015	108054073211837	17540873630036	312325196397916	119591217725505	0	0.859925308024753	0
ENSMUSG00000100846	RP23-348D4.2	0	NA	NA	NA	NA	NA	0	0	0	0	0	0	0	0
ENSMUSG00000044816	D630023F18Rik	138246862202946	0.829666002755851	0.148882197399894	55726340505802	2.50916e+06	4.08632e+07	157775503592871	184772465192241	181548042070873	189737556811734	884975011168735	113049556079609	937318585746981	968624141846668
ENSMUSG00000025950	Idh1	107425078674954	-0.390680752103936	0.0848832390183009	-460256649748844	4.17316e+08	4.03563e+09	860366142695746	938557679918013	102061573216365	890595297528659	111865625060437	126101641190619	121189273659928	129230604258043
ENSMUSG00000025949	Pikfyve	12809765799027	-0.145410079740547	0.0990650964027868	-146782353241072	0.142152163538359	0.268255109188503	122520839341774	114429263531335	109893573292176	139062793696172	125451187394054	143238926169051	132514489966614	137670190530985
ENSMUSG00000025946	Pth2r	538064560018821	0.285431949052452	0.21368039707135	133578911760045	0.181618210931736	0.321524823001188	478767045385264	572686588022734	71040538201646	616842262885885	418569262039266	603787401788823	472958919413614	430499618598519
ENSMUSG00000100503	RP23-14I20.3	0	NA	NA	NA	NA	NA	0	0	0	0	0	0	0	0
ENSMUSG00000100504	RP23-14I20.2	0	NA	NA	NA	NA	NA	0	0	0	0	0	0	0	0
ENSMUSG00000099383	RP23-14I20.1	0	NA	NA	NA	NA	NA	0	0	0	0	0	0	0	0
ENSMUSG00000100340	RP23-14I20.4	0	NA	NA	NA	NA	NA	0	0	0	0	0	0	0	0
ENSMUSG00000100439	RP23-14I20.5	0	NA	NA	NA	NA	NA	0	0	0	0	0	0	0	0
ENSMUSG00000099819	RP23-14I20.6	0	NA	NA	NA	NA	NA	0	0	0	0	0	0	0	0
ENSMUSG00000082565	Gm5255	0	NA	NA	NA	NA	NA	0	0	0	0	0	0	0	0
ENSMUSG00000082774	Gm8805	0.569309838896435	0.0449714394907867	0.186886491965127	0.240635045464807	0.809837985805132	NA	0	108054073211837	17540873630036	0	0	0	171985061604951	0
ENSMUSG00000025945	Crygf	0.268072419297994	-0.0626732403278416	0.137056330946438	-0.457280885129887	0.647469167060253	NA	0	0	0	0	0	12846540463592	0.859925308024753	0
ENSMUSG00000081623	Gm8809	0	NA	NA	NA	NA	NA	0	0	0	0	0	0	0	0
ENSMUSG00000083242	Gm15659	0.112109275676698	-0.0327342327711312	0.134400432844307	-0.243557495153691	0.80757355096426	NA	0	0	0	0	0	0	0	0.896874205413582
ENSMUSG00000083289	Gm8812	0	NA	NA	NA	NA	NA	0	0	0	0	0	0	0	0
ENSMUSG00000015222	Map2	495382212653974	-0.0862462415959212	0.0874569132379589	-0.986156936058975	0.324056107752033	0.488442829283309	461074426844436	453308447938297	500230634181368	50670859050607	507234190860956	573996274453754	464901419277422	495603717169491
ENSMUSG00000088850	Gm24729	0	NA	NA	NA	NA	NA	0	0	0	0	0	0	0	0
ENSMUSG00000073656	Gm10558	166581302364434	0.870857295290683	0.321716491999331	270690908594296	0.00679128526458779	0.0237688943266742	184978176626125	280940590350775	228031357190469	242052027208385	239182435451009	179851566490288	10319103696297	896874205413582
ENSMUSG00000065694	Gm25411	275314724119309	0.330535292832683	0.336438799772382	0.982452954463952	0.325876749166885	0.490585650930528	326432076399044	432216292847347	526226208901081	156162598198958	239182435451009	25693080927184	0.859925308024753	179374841082716
ENSMUSG00000055567	Unc80	103022945272921	0.573475341840758	0.162954499628069	351923600237902	0.000432791527996312	0.00236771627649373	121323921728311	104596342869058	112875521809282	158505037171943	919656464309131	1026438583041	671601665567332	65113067313026
ENSMUSG00000103375	NA	118301873147256	0.84920147314422	0.326444977996271	260136173132956	0.00928544875848637	0.0308152215630402	163216038199522	183691924460122	122786115410252	195203247748698	717547306353028	770792427815519	429962654012377	896874205413582
ENSMUSG00000026005	Rpe	411792322746633	0.265687862948419	0.140011236409337	189761814667256	0.0577464021783707	0.134554657118925	420009271633436	391155745026849	533242558353096	459118038704937	312133078263567	431643759576691	335370870129654	411665260284834
ENSMUSG00000026004	Kansl1l	368668606991361	0.0875267562481203	0.10932837564241	0.800585902185192	0.423371414902761	0.586732843685433	412392523184125	355497900866943	34555521051171	406022755317291	358773653176514	377688289629604	351709450982124	341709072262575
ENSMUSG00000102559	NA	177449833086836	-0.0506060952978558	0.319829763348881	-0.158228223564837	0.874276964697145	0.92625616492471	174097107412823	20530273910249	13155655222527	179586987928802	298978044313762	12846540463592	773932777222278	224218551353395
ENSMUSG00000102374	NA	112144658067994	-0.247362579438432	0.348087655172144	-0.710633013733569	0.477311679568526	0.635285344168298	174097107412823	864432585694694	350817472600721	85889429009427	191345948360808	12846540463592	343970123209901	161437356974445
ENSMUSG00000102776	NA	230041694148092	0.711510782691362	0.2940201751288	241993863985584	0.0155231262342461	0.0470621763609682	293788868759139	291745997671959	184179173115378	429447145047135	215264191905908	154158485563104	146187302364208	125562388757901
ENSMUSG00000082057	Gm15789	671516828737573	0.455514945570455	0.350223978552209	130063894383677	0.193382070298951	0.336643258914367	108810692133015	129664887854204	526226208901081	546569093696354	358773653176514	770792427815519	515955184814852	269062261624075
ENSMUSG00000103706	NA	130802145293174	-0.308251362875111	0.208423961865826	-147896316774532	0.139150159079504	NA	0	0	0	0	956729741804038	0	0	0.896874205413582
ENSMUSG00000103756	NA	651669932206704	-0.131202164402232	0.345612873860251	-0.379621751171468	0.704226212364773	0.817538206455534	979296229197131	64832443927102	0	702731691895312	143509461270606	12846540463592	601947715617327	717499364330865
ENSMUSG00000103382	NA	112161668505392	0.130975341300263	0.349733527546035	0.374500386678033	0.708032068966258	0.820324723155953	119691761346316	11885948053302	701634945201442	171778858018854	25114155722356	770792427815519	257977592407426	627811943789507
ENSMUSG00000103553	NA	68818074679098	0.00663607755108301	0.351112679744746	0.0189001364345695	0.984920770702011	0.991623799139952	761674844931102	432216292847347	122786115410252	312325196397916	358773653176514	154158485563104	601947715617327	269062261624075
ENSMUSG00000026003	Acadl	641018331664848	-0.562884554433192	0.280661263958807	-200556552227246	0.0449026234886065	0.11051786712015	45265247927334	365222767456008	849855327375246	283435115731109	89813004511854	766938465676442	777372478454377	734539974233724
ENSMUSG00000082769	Gm15793	0.485193542988813	-0.101564281600131	0.179910648831768	-0.564526237105076	0.572396049398648	NA	0	0	0.877043681501802	0	0	12846540463592	171985061604951	0
ENSMUSG00000089420	Gm27934	0	NA	NA	NA	NA	NA	0	0	0	0	0	0	0	0
ENSMUSG00000077328	Gm25832	0	NA	NA	NA	NA	NA	0	0	0	0	0	0	0	0
ENSMUSG00000061816	Myl1	165309475551936	0.0264520020334556	0.299712002265212	0.0882580671896099	0.929671566382231	NA	326432076399044	108054073211837	17540873630036	0.780812990994791	119591217725505	25693080927184	257977592407426	0
ENSMUSG00000094191	Rpl31-ps14	152838389321929	-0.437148537713298	0.289881702016047	-150802391000553	0.131548407668003	NA	108810692133015	108054073211837	0	0	358773653176514	38539621390776	171985061604951	0.896874205413582
ENSMUSG00000082212	Gm15826	0	NA	NA	NA	NA	NA	0	0	0	0	0	0	0	0
ENSMUSG00000026000	Lancl1	288838185963525	-0.167399879571042	0.0996200365885191	-168038363871003	0.092882697289501	0.193855432185058	266586195725886	286343294011367	271181906320357	262977815367046	343107203654473	268364230284437	279045762454032	333099079890604
ENSMUSG00000025991	Cps1	367741027264495	0.359160639058227	0.238800112976521	150402206507139	0.132575685438624	0.254256332582769	467885976171962	421410885526163	368358346230757	429447145047135	358773653176514	218391187881064	300973857808664	376687166273704
ENSMUSG00000086204	Gm15668	0	NA	NA	NA	NA	NA	0	0	0	0	0	0	0	0
ENSMUSG00000077745	Gm26342	0	NA	NA	NA	NA	NA	0	0	0	0	0	0	0	0
ENSMUSG00000082473	Kif22-ps	0	NA	NA	NA	NA	NA	0	0	0	0	0	0	0	0
ENSMUSG00000095282	Gm22548	0	NA	NA	NA	NA	NA	0	0	0	0	0	0	0	0
ENSMUSG00000085075	Gm15669	0	NA	NA	NA	NA	NA	0	0	0	0	0	0	0	0
ENSMUSG00000104395	NA	0	NA	NA	NA	NA	NA	0	0	0	0	0	0	0	0
ENSMUSG00000096031	Gm23189	0	NA	NA	NA	NA	NA	0	0	0	0	0	0	0	0
ENSMUSG00000087329	Gm15671	0	NA	NA	NA	NA	NA	0	0	0	0	0	0	0	0
ENSMUSG00000062209	Erbb4	321709823853868	0.49804375425427	0.138395735833197	359869291677124	0.000319820562759325	0.00182530604327363	3981383225147	400340341249855	274339263573764	442877128492246	271591655454621	29816820415997	257547629753414	230676045632373
ENSMUSG00000102449	NA	0.149489022156881	-0.0327342327711312	0.134400432844307	-0.243557495153691	0.80757355096426	NA	0	0	0	0	119591217725505	0	0	0
ENSMUSG00000083795	Gm15670	0.421515752489417	0.0298302419347867	0.154880155044051	0.19260209241334	0.847270606103174	NA	217621384266029	0	0	0	119591217725505	0	0	0
ENSMUSG00000080539	Gm25542	0	NA	NA	NA	NA	NA	0	0	0	0	0	0	0	0
ENSMUSG00000103307	NA	0	NA	NA	NA	NA	NA	0	0	0	0	0	0	0	0
ENSMUSG00000104508	NA	0.795175584992938	0.373409629691031	0.22955119941994	162669430887145	0.103802038067345	NA	108810692133015	108054073211837	263113104450541	156162598198958	0	0	0	0
ENSMUSG00000103642	NA	0.383104011197498	0.0364096360091075	0.170307749354329	0.213787312363318	0.830712919491101	NA	108810692133015	0	0	0.780812990994791	119591217725505	0	0	0
ENSMUSG00000103809	NA	0.0976016238743489	0.0221345141751603	0.134400432844307	0.164690795310172	0.86918736232804	NA	0	0	0	0.780812990994791	0	0	0	0
ENSMUSG00000087514	Gm16076	141215576349924	-0.0584480856264553	0.28397618857982	-0.205820375006641	0.836931224980042	NA	217621384266029	216108146423673	0.877043681501802	0	0	25693080927184	171985061604951	179374841082716
ENSMUSG00000084332	Gm8840	0.393250971184045	0.0369310403631761	0.171446439550446	0.215408616591945	0.829448752621077	NA	0	108054073211837	0	0.780812990994791	0	12846540463592	0	0
ENSMUSG00000101387	Pced1c-ps	0.0976016238743489	0.0221345141751603	0.134400432844307	0.164690795310172	0.86918736232804	NA	0	0	0	0.780812990994791	0	0	0	0
ENSMUSG00000099804	RP24-280N11.1	0	NA	NA	NA	NA	NA	0	0	0	0	0	0	0	0
ENSMUSG00000100354	RP23-471L1.1	0.0976016238743489	0.0221345141751603	0.134400432844307	0.164690795310172	0.86918736232804	NA	0	0	0	0.780812990994791	0	0	0	0
ENSMUSG00000101156	RP23-471L1.4	0.149489022156881	-0.0327342327711312	0.134400432844307	-0.243557495153691	0.80757355096426	NA	0	0	0	0	119591217725505	0	0	0
ENSMUSG00000025997	Ikzf2	156083293146638	0.365773733313745	0.184574146259216	198171705369858	0.0475109174366722	0.11559266370661	214357063502039	136148132246914	143835163766296	213942759532573	163839968283941	131034712728638	130708646819762	114799898292938
ENSMUSG00000100815	RP23-471L1.3	0	NA	NA	NA	NA	NA	0	0	0	0	0	0	0	0
ENSMUSG00000099954	RP23-471L1.5	0	NA	NA	NA	NA	NA	0	0	0	0	0	0	0	0
ENSMUSG00000103402	NA	0.107490663503094	-0.0327342327711312	0.134400432844307	-0.243557495153691	0.80757355096426	NA	0	0	0	0	0	0	0.859925308024753	0
ENSMUSG00000053153	Spag16	235466439236456	0.198402939428281	0.314579183125516	0.630693161120959	0.528241171553503	0.679782607533083	380837422465551	345773034277877	157867862670324	14835446828901	334855409631413	19269810695388	197782820845693	125562388757901
ENSMUSG00000089345	Gm22665	0	NA	NA	NA	NA	NA	0	0	0	0	0	0	0	0
ENSMUSG00000080524	Gm23879	0	NA	NA	NA	NA	NA	0	0	0	0	0	0	0	0
ENSMUSG00000101730	RP24-468E2.1	0.384800307148295	-0.112796298373111	0.151637134065173	-0.743856701516345	0.45696317248848	NA	0	0	0	0	0	12846540463592	0	179374841082716
ENSMUSG00000103052	NA	0	NA	NA	NA	NA	NA	0	0	0	0	0	0	0	0
ENSMUSG00000104287	NA	0	NA	NA	NA	NA	NA	0	0	0	0	0	0	0	0
ENSMUSG00000075952	Gm23422	0	NA	NA	NA	NA	NA	0	0	0	0	0	0	0	0
ENSMUSG00000045648	Vwc2l	328196237583775	-105172300424612	0.152992049521565	-687436378253023	622.671	18476.3	196947352760756	196658413245543	161376037396332	276407798812156	420961086393777	444490300040283	490157425574109	438571486447242
ENSMUSG00000026196	Bard1	916112124904917	-0.0132322001518229	0.185454478862878	-0.0713501244777517	0.943119103283809	0.967950013284106	914009813917322	832016363731142	859502807871766	102286501820318	861056767623634	123326788450483	816929042623515	789249300763952
ENSMUSG00000089965	Gm16236	0	NA	NA	NA	NA	NA	0	0	0	0	0	0	0	0
ENSMUSG00000101551	RP23-248N10.1	278884908604332	-0.0221331572715551	0.338535178535136	-0.065379194467549	0.947872089042464	0.970482824834559	108810692133015	216108146423673	438521840750901	312325196397916	239182435451009	38539621390776	171985061604951	358749682165433
ENSMUSG00000050296	Abca12	55839816190847	-0.751402538773686	0.349364117983785	-215077193133086	0.0314942055967865	0.0834795886156806	108810692133015	108054073211837	17540873630036	624650392795833	597956088627524	38539621390776	10319103696297	143499872866173
ENSMUSG00000101617	RP24-472N17.1	0.136013365166268	0.0221345141751603	0.134400432844307	0.164690795310172	0.86918736232804	NA	108810692133015	0	0	0	0	0	0	0
ENSMUSG00000026192	Atic	171444275440932	-0.381990954229426	0.0941381606437868	-405776947007555	4.95436e+09	0.000359392314333677	147873730608767	134311213002313	152868713685764	158817362368341	172211353524727	193340433977059	204146268125076	20798512823541
ENSMUSG00000026193	Fn1	243402655240039	-123579675641982	0.141417173543797	-873866112192587	0.000235889	0.0164562	169744679727503	122101102729375	164796507754189	108611087047375	340954561735414	320264253757348	394017776136942	326731273032168
ENSMUSG00000073652	Apol7d	568159397543809	-0.932934842871098	0.350507577865521	-266166811157799	0.00777545026215217	0.02663528347681	435242768532058	0	263113104450541	156162598198958	478364870902019	154158485563104	773932777222278	896874205413582
ENSMUSG00000101834	RP24-211L16.2	121937615968672	-0.461156180968691	0.245251559700227	-18803394422134	0.0600618310752893	NA	0	0	0	0	358773653176514	0	257977592407426	358749682165433
ENSMUSG00000100319	RP24-211L16.3	0.676062465957727	0.0745149793532824	0.214367696744564	0.347603582465472	0.72813791545907	NA	0	0	17540873630036	156162598198958	119591217725505	0	0	0.896874205413582
ENSMUSG00000102689	NA	0	NA	NA	NA	NA	NA	0	0	0	0	0	0	0	0
ENSMUSG00000099707	RP23-214P23.2	0.107490663503094	-0.0327342327711312	0.134400432844307	-0.243557495153691	0.80757355096426	NA	0	0	0	0	0	0	0.859925308024753	0
ENSMUSG00000101211	RP23-214P23.3	0.494267513222723	-0.0142590476879098	0.19633386090035	-0.0726265333066873	0.942103311945349	NA	0	108054073211837	0	0.780812990994791	119591217725505	0	0	0.896874205413582
ENSMUSG00000101848	RP24-128L10.1	208607127658361	-0.679268812466281	0.313938712984296	-216369878696757	0.0304874741734686	NA	0	108054073211837	0.877043681501802	0	478364870902019	38539621390776	429962654012377	179374841082716
ENSMUSG00000101764	RP24-245O4.2	0	NA	NA	NA	NA	NA	0	0	0	0	0	0	0	0
ENSMUSG00000059483	Gm5528	16173690841572	0.131086861929535	0.292345338046679	0.448397305752842	0.653866485885389	NA	217621384266029	32416221963551	0.877043681501802	156162598198958	239182435451009	0	0	269062261624075
ENSMUSG00000101496	RP23-277E3.1	166552745782661	0.266216232713353	0.282861081987736	0.941155392755285	0.346625232371021	NA	326432076399044	216108146423673	438521840750901	0	0	0	171985061604951	179374841082716
ENSMUSG00000102123	RP23-277E3.2	128705595794847	-0.76799509330194	0.327315949172286	-234634179985436	0.0189587126049572	0.0553950323893248	652864152798087	97248665890653	789339313351622	780812990994791	239182435451009	205544647417472	859925308024753	179374841082716
ENSMUSG00000039395	Mreg	546041670364719	-125293554489179	0.225463741973487	-555714871901276	2.74217e+06	4.42173e+07	293788868759139	32416221963551	359587909415739	210819507568594	76538379344323	100203015616017	73093651182104	681624396114322
ENSMUSG00000094655	Gm25360	0.40314001081279	-0.0553092545912391	0.172304100087783	-0.320997901750805	0.748211980996022	NA	0	108054073211837	0	0	0	12846540463592	0.859925308024753	0
ENSMUSG00000097131	D230017M19Rik	141413320899739	0.36935787783139	0.145907360217918	253145473456405	0.0113590477823213	0.0364356653839113	159951717435531	157758946889282	151728556899812	171778858018854	102848447243934	132319366774997	120389543123465	134531130812037
ENSMUSG00000094050	Gm23472	0	NA	NA	NA	NA	NA	0	0	0	0	0	0	0	0
ENSMUSG00000093956	Gm24497	0.612764689203573	-0.0884328244823488	0.2061365161892	-0.42900125662928	0.667922310190887	NA	0	0	0	156162598198958	119591217725505	12846540463592	0.859925308024753	0
ENSMUSG00000093843	Gm25939	0.686829917261026	0.100196487267409	0.214372724420314	0.467393823250373	0.640218140970457	NA	217621384266029	0	0	156162598198958	0	0	0.859925308024753	0.896874205413582
ENSMUSG00000026189	Pecr	12966134846615	0.698834102575609	0.155420887654427	44963975764277	6.91144e+08	6.34775e+09	154511182828881	189094628120714	154359687944317	151477720252989	106436183775699	822178589669887	102331111654946	968624141846668
ENSMUSG00000026188	Tmem169	105791183900826	-0.0990645340892327	0.0903332888803737	-109665589858487	0.272791841873998	0.433352221026096	108919502825148	905493133515191	101561658317909	107127542364485	111698197355621	114591140935241	105512835294637	106369280762051
ENSMUSG00000026187	Xrcc5	314110212907465	0.410442070496238	0.108716910371558	377532868707807	0.000159796815555257	0.0010008541077423	3753968878589	376028174777192	342924079467205	345119342019698	273863888591406	262069425457277	286355127572243	251124777515803
ENSMUSG00000039372	March4	300449555854517	-0.838970670369283	0.0985829052372658	-851030580149853	0.000173475	0.111894	225999807560271	183151654094063	217156015539846	228934368959673	359371609265142	386937798763391	428586773519537	373458419134215
ENSMUSG00000085812	Gm15843	188948279743682	0.403529212821939	0.296957441471965	135887893841527	0.174184953866646	NA	108810692133015	216108146423673	701634945201442	156162598198958	239182435451009	0	0	0.896874205413582
ENSMUSG00000039354	Smarcal1	121495093559395	0.0768195847185111	0.0966303360842818	0.794984140917283	0.426622727406577	0.589682352017817	132640233710145	114645371677759	113226339281883	138672387200675	119949991378681	11240722905643	123915236886367	116503959283224
ENSMUSG00000110712	NA	172986900582506	0.602610660931175	0.310635147868958	193993070348043	0.0523881120764453	0.124878171440476	217621384266029	334967626956694	157867862670324	171778858018854	119591217725505	179851566490288	945917838827228	10762490464963
ENSMUSG00000039342	Ankar	0.495213286874196	-0.0142699188130682	0.196409237585083	-0.0726540105166213	0.942081446068778	NA	108810692133015	0	0	0.780812990994791	119591217725505	0	0	0.896874205413582
ENSMUSG00000110487	NA	0	NA	NA	NA	NA	NA	0	0	0	0	0	0	0	0
ENSMUSG00000110596	NA	0	NA	NA	NA	NA	NA	0	0	0	0	0	0	0	0
ENSMUSG00000046330	Rpl37a	84296812563945	0.571998957875894	0.149624149394641	382290532771697	0.000131888427674344	0.000849031753153588	865045002457465	121452778290104	118050079530143	805799006706624	684061765389887	547262623749019	691379947651901	755168080958236
ENSMUSG00000039323	Igfbp2	219082650951083	-0.268910009202453	0.187037100146172	-143773619775059	0.15050891836444	0.279599806514035	209134150279654	227237715964493	244081256561952	10790835535548	249467280175403	198864446376404	267264785734093	248703217161186
ENSMUSG00000026185	Igfbp5	485257905878726	-0.766878190848717	0.10975374826476	-69872619657487	280.303	8739.13	314898143032944	36770801113988	331259398503231	410629551964161	537442932458418	662881487921347	667817994212023	589425727797806
ENSMUSG00000101968	RP23-445K8.1	0	NA	NA	NA	NA	NA	0	0	0	0	0	0	0	0
ENSMUSG00000026182	Tnp1	0	NA	NA	NA	NA	NA	0	0	0	0	0	0	0	0
ENSMUSG00000102266	NA	0	NA	NA	NA	NA	NA	0	0	0	0	0	0	0	0
ENSMUSG00000101112	RP24-141F19.2	0.272026730332536	0.049568887648306	0.134400432844307	0.368814940542103	0.712265667621037	NA	217621384266029	0	0	0	0	0	0	0
ENSMUSG00000100697	RP24-141F19.3	0	NA	NA	NA	NA	NA	0	0	0	0	0	0	0	0
ENSMUSG00000099877	Pinc	0.24255825501789	-0.00529985929798542	0.134400432844307	-0.0394333499217589	0.968544891186363	NA	0	108054073211837	0	0	0	0	0.859925308024753	0
ENSMUSG00000098697	Gm27315	0	NA	NA	NA	NA	NA	0	0	0	0	0	0	0	0
ENSMUSG00000101812	RP24-450P2.2	0	NA	NA	NA	NA	NA	0	0	0	0	0	0	0	0
ENSMUSG00000100044	RP24-392J14.1	0	NA	NA	NA	NA	NA	0	0	0	0	0	0	0	0
ENSMUSG00000100444	RP24-392J14.2	340578046632265	-0.36217143481686	0.344819252902559	-105032254367538	0.293569843801845	0.455580936902556	326432076399044	32416221963551	0.877043681501802	234243897298437	358773653176514	25693080927184	687940246419802	448437102706791
ENSMUSG00000100429	RP24-392J14.3	0.0976016238743489	0.0221345141751603	0.134400432844307	0.164690795310172	0.86918736232804	NA	0	0	0	0.780812990994791	0	0	0	0
ENSMUSG00000100301	RP24-144C10.1	318148269417255	-0.272398758325467	0.306809242576779	-0.887844042890262	0.374624648065295	0.540797674008552	0	108054073211837	701634945201442	0	717547306353028	12846540463592	171985061604951	717499364330865
ENSMUSG00000101344	RP23-262M12.1	0.5271919016426	-0.131939983850005	0.198610275945221	-0.664315998868033	0.506488083373505	NA	0	0	0.877043681501802	0	119591217725505	12846540463592	0.859925308024753	0
ENSMUSG00000088666	Gm25329	0	NA	NA	NA	NA	NA	0	0	0	0	0	0	0	0
ENSMUSG00000098504	Mir6351	0	NA	NA	NA	NA	NA	0	0	0	0	0	0	0	0
ENSMUSG00000055322	Tns1	542735131897553	-0.445748632253722	0.116831641129404	-381530746247078	0.000136013473356801	0.000872446384528316	511410253025168	421410885526163	484128112188995	41226925924525	679278116680867	602502747742464	68020091864758	550680762123939
ENSMUSG00000061815	Rufy4	288705776774552	-0.32482294606861	0.336055771458942	-0.966574520230479	0.333756777169969	0.499201480822991	108810692133015	108054073211837	350817472600721	234243897298437	239182435451009	12846540463592	601947715617327	538124523248149
ENSMUSG00000026180	Cxcr2	447388145672957	-0.116538078176959	0.342967293565533	-0.33979356155339	0.734011996876446	0.838364731005967	870485537064116	32416221963551	17540873630036	234243897298437	119591217725505	115618864172328	429962654012377	269062261624075
ENSMUSG00000048480	Cxcr1	0	NA	NA	NA	NA	NA	0	0	0	0	0	0	0	0
ENSMUSG00000087820	Mir1928	0	NA	NA	NA	NA	NA	0	0	0	0	0	0	0	0
ENSMUSG00000094768	Gm25524	0	NA	NA	NA	NA	NA	0	0	0	0	0	0	0	0
ENSMUSG00000006304	Arpc2	773350169727667	-0.495918658815194	0.0788850063185842	-628660225762525	3244.89	754572	596500214273186	63125189570355	704353780614097	62808596995621	851011105334691	915572938840201	935168772476919	924856680622486
ENSMUSG00000064272	Gpbar1	0.214981327006188	-0.060168606244277	0.134400432844307	-0.447681640385622	0.654382973670576	NA	0	0	0	0	0	0	171985061604951	0
ENSMUSG00000006299	Aamp	323380264081575	0.0315284843059439	0.091324814696783	0.345234582852699	0.729918021814718	0.835593671408842	311742632961087	328052166271136	360903474937992	307484155853749	303761693022782	292644191760625	335542855191259	346910942653973
ENSMUSG00000101503	RP23-280F6.3	0	NA	NA	NA	NA	NA	0	0	0	0	0	0	0	0
ENSMUSG00000026179	Pnkd	254742145057033	-0.498713169732246	0.0873528206632145	-570918221009732	1.1352e+06	1.9745e+07	196512109992224	211461821275564	20461429089437	22932477545517	27482061833321	288276368003004	319290266869591	31363690963313
ENSMUSG00000103013	NA	171121300855009	0.0228613053882201	0.299585566336233	0.0763097690846769	0.939172653902574	NA	0	216108146423673	263113104450541	234243897298437	0	12846540463592	257977592407426	269062261624075
ENSMUSG00000006301	Tmbim1	12039333130312	0.0940100659035358	0.190163771360957	0.49436370151227	0.62104934437048	0.755170514358146	127308509795627	126423265657849	156113775307321	882318679824114	139921724738841	120757480357765	106630738195069	977592883900804
ENSMUSG00000099931	RP23-280F6.4	0	NA	NA	NA	NA	NA	0	0	0	0	0	0	0	0
ENSMUSG00000103403	NA	0.519117376363766	0.0873041951170093	0.18220476835771	0.47915428286493	0.63182887493941	NA	217621384266029	0	0	0.780812990994791	119591217725505	0	0	0
ENSMUSG00000073650	Catip	245895456406302	0.365024963700608	0.302935318791793	120496007252126	0.2282187160318	0.381088167109797	402599560892154	399800070883796	184179173115378	163970728108906	179386826588257	269777349735432	214981327006188	152468614920309
ENSMUSG00000026177	Slc11a1	647079089962445	101856283197344	0.211211518576746	482247766995404	1.41786e+08	1.53238e+09	914009813917322	108054073211837	719175818831478	835469900364427	370732774949065	526708159007271	335370870129654	394624650381976
ENSMUSG00000026176	Ctdsp1	370248696758433	0.0848564118888702	0.131351020141481	0.646027810042659	0.518261345200199	0.67161290060757	388454170914862	379269796973547	440275928113905	31935251331687	400630579380441	305747663033489	375787359606817	352471562727538
ENSMUSG00000065468	Mir26b	0.600483055246119	0.143996216761175	0.2080628017304	0.692080542814951	0.488886749929031	NA	0	108054073211837	0.877043681501802	156162598198958	0	12846540463592	0	0
ENSMUSG00000026175	Vil1	706804517241892	-0.198282179386291	0.349846207047254	-0.566769555856607	0.57087075706136	0.714514594965526	217621384266029	97248665890653	877043681501802	390406495497396	717547306353028	115618864172328	515955184814852	807186784872224
ENSMUSG00000033364	Usp37	769206571080205	-0.122245495229066	0.0980762391524603	-124643334905037	0.21260534429934	0.361315215825925	733384064976518	682901742698808	689356333660417	835469900364427	809632544001667	847871670597071	775652627838327	779383684504403
ENSMUSG00000103227	NA	0.77805127833234	-0.127370525181484	0.220469642678733	-0.577723643191491	0.563450714013323	NA	0	108054073211837	0	0.780812990994791	0	25693080927184	0	179374841082716
ENSMUSG00000026174	Rqcd1	18909404929301	-0.187832187204535	0.0755892951795399	-248490459870535	0.0129586157277447	0.0407114096473844	170615165264567	186609384436842	173654648937357	175995248170226	190867583489906	197194396116137	205436156087114	212379811841936
ENSMUSG00000026173	Plcd4	101949609378939	-0.661011243673804	0.252178149150168	-262120745156307	0.00876189266161561	0.0294201594695279	67462629122469	518659551416816	135941770632779	445063404867031	131550339498055	137457982960434	12124946843149	125562388757901
ENSMUSG00000026135	Zfp142	851020672399064	-0.426035617939649	0.137697243973826	-309400250611138	0.00197475818346299	0.00848055397146201	736648385740508	637519031949836	600774921828735	909647134508932	851489470205594	942936070027652	108608566403526	1043064700896
ENSMUSG00000093155	Gm25035	0.247176867191494	-0.00529985929798542	0.134400432844307	-0.0394333499217589	0.968544891186363	NA	0	108054073211837	0	0	0	0	0	0.896874205413582
ENSMUSG00000026172	Bcs1l	431107620638184	0.149980918282968	0.130795232863069	114668489821784	0.251511874161546	0.408878746037479	424361699318757	399800070883796	514824641041558	478638363479807	330071760922393	41622791102038	423943176856203	460993341582581
ENSMUSG00000026171	Rnf25	103426124725545	0.057632918876006	0.0951370653452092	0.605788276807597	0.544655355399557	0.693677600073705	968415159983829	113780939092064	110244390764777	101505688829323	100934987760326	910819718868672	108264596280316	104754907192306
ENSMUSG00000033276	Stk36	446163705876549	-0.142008165432019	0.161338274868941	-0.880188941820381	0.378756962998974	0.544804104195278	433066554689398	338209249153049	349063385237717	569993483426197	406610140266716	526708159007271	492737201498184	452921473733859
ENSMUSG00000033257	Ttll4	164355168488779	0.54401113474051	0.123334581462839	441085645476018	1.02963e+09	8.92327e+09	197273784837155	194281223634882	160323584978529	231667214428155	143629052488331	14670749209422	119701602877046	121257392571916
ENSMUSG00000026170	Cyp27a1	125117489276385	0.820574380725743	0.347158827522598	236368577052049	0.0180941524599951	0.0533202907947099	326432076399044	140470295175388	149097425855306	117121948649219	956729741804038	513861618543679	111790290043218	0.896874205413582
ENSMUSG00000006542	Prkag3	0.693174789149279	-0.0875775633686853	0.211207033147547	-0.41465268492032	0.678396174110228	NA	108810692133015	0	0	0.780812990994791	239182435451009	12846540463592	0	0
ENSMUSG00000098351	Gm27507	0	NA	NA	NA	NA	NA	0	0	0	0	0	0	0	0
ENSMUSG00000033227	Wnt6	162435659446103	0.422024825887202	0.344286096690814	122579688794753	0.220275118611756	0.370857715742326	391718491678852	64832443927102	236801794005487	117121948649219	107632095952954	770792427815519	223580580086436	807186784872224
ENSMUSG00000099472	RP23-395C1.4	0.343245449228342	0.119518582428132	0.165979564663893	0.720080105464527	0.471475675844398	NA	108810692133015	0	0.877043681501802	0.780812990994791	0	0	0	0
ENSMUSG00000026167	Wnt10a	35494318539508	0.463267341727382	0.342197285722925	135380191794533	0.175799581622617	0.313753530732263	544053460665073	32416221963551	877043681501802	234243897298437	119591217725505	38539621390776	0.859925308024753	269062261624075
ENSMUSG00000089964	Gm16582	0.420569978837945	0.0380667927715418	0.173559210008625	0.219330295232677	0.826392764196727	NA	108810692133015	108054073211837	0	0	119591217725505	0	0	0
ENSMUSG00000090071	Cdk5r2	592971573240872	-0.680100354848226	0.120658325828432	-563658040320634	1.7346e+06	2.92252e+07	388562981606995	427569967699238	553765380500238	436474461966088	655599055571217	691914669369064	757766181431412	832119887782721
ENSMUSG00000055197	Fev	0.109630460187725	0.0221345141751603	0.134400432844307	0.164690795310172	0.86918736232804	NA	0	0	0.877043681501802	0	0	0	0	0
ENSMUSG00000006546	Cryba2	0.271080956681064	0.0517198752675826	0.137167731160956	0.377055702750477	0.706132209786176	NA	108810692133015	108054073211837	0	0	0	0	0	0
ENSMUSG00000065616	Mir375	0	NA	NA	NA	NA	NA	0	0	0	0	0	0	0	0
ENSMUSG00000047021	Ccdc108	701981258005067	-0.589855372040711	0.308063671045707	-19147190255783	0.0555283459127057	0.130546026426943	848723398637513	713156883198122	157867862670324	33574958612776	12557077861178	102772323708736	756734271061783	520187039139877
ENSMUSG00000089653	Gm15841	0	NA	NA	NA	NA	NA	0	0	0	0	0	0	0	0
ENSMUSG00000006538	Ihh	555086616234815	0.125735625412294	0.351146682779142	0.358071517057097	0.720289793847507	0.82906415487904	544053460665073	32416221963551	789339313351622	780812990994791	239182435451009	25693080927184	429962654012377	10762490464963
ENSMUSG00000103145	NA	189776161756616	0.285965347769141	0.31433491819556	0.909747314777261	0.362955785247816	NA	108810692133015	432216292847347	263113104450541	234243897298437	0	12846540463592	171985061604951	179374841082716
ENSMUSG00000026162	Nhej1	494205292503814	0.313919605405267	0.204836139981506	153254013395102	0.125389201678725	0.243691316711714	544053460665073	518659551416816	552537519346135	593417873156041	466405749129468	436782375762128	447161160172872	394624650381976
ENSMUSG00000026205	Slc23a3	115323153250678	0.124088071135983	0.234396980077076	0.529392789511107	0.596532999067782	NA	544053460665073	0	0	0.780812990994791	0	12846540463592	171985061604951	0
ENSMUSG00000033159	Cnppd1	141888961474577	-0.075713379959195	0.0890680014662423	-0.850062634310832	0.39529026438883	0.560692009994873	139712928698791	150951540276936	127872968762963	134143671852905	15271798503547	133475555416721	144037489094146	152199552658685
ENSMUSG00000049339	Fam134a	454742887212681	-0.257676392175441	0.0695598835020348	-370438216975885	0.000211906579503884	0.0012776089912902	392806598600182	425733048454637	409140877420591	427807437766046	484583614223745	475450462557539	518019005554111	504402053124598
ENSMUSG00000026197	Zfand2b	508595440572452	0.449333574799366	0.0961314185601019	467415941145652	2.9516e+08	2.95885e+09	550582102193053	636438491217718	609545358643753	55906210155227	420961086393777	423935835298536	436842056476575	431396492803933
ENSMUSG00000026198	Abcb6	170987610313689	0.293406701372608	0.179994841828054	163008394236594	0.103083757003228	0.209969431162789	193683031996766	203141657638253	138572901677285	221750889442521	191345948360808	155443139609463	118669692507416	145293621277
ENSMUSG00000099519	RP23-321N22.4	0	NA	NA	NA	NA	NA	0	0	0	0	0	0	0	0
ENSMUSG00000033124	Atg9a	123429771300447	-0.48066821957812	0.114868412564854	-418451172820673	2.8578e+09	0.000220649290010005	107613774519551	903332052050955	904232035628358	121572582697889	136931944295703	137843379174342	15805427161495	144665809333211
ENSMUSG00000026199	Ankzf1	536007340143502	0.199844729701218	0.112812476164578	177147720266038	0.0764813804115674	0.167416820640647	591930165203599	534867662398592	507808291589544	661348603372588	528593182346731	458621494550234	491877276190159	513012045496569
ENSMUSG00000026200	Glb1l	369136605075416	0.230222964670726	0.184639492626484	124687823496382	0.212442148419674	0.361098811906904	446123837745359	363061685991771	330645467926179	461460477677922	477168958724764	355849170841498	26227721894755	256506022748284
ENSMUSG00000099204	Gm27943	0	NA	NA	NA	NA	NA	0	0	0	0	0	0	0	0
ENSMUSG00000026201	Stk16	168613137104991	0.257337932691507	0.102116238259348	252004908404419	0.0117338470599384	0.0374314858456572	16278079543099	19471343992773	201632342377264	176776061161221	151522072858214	14041268726706	148509100695875	172558597121573
ENSMUSG00000026202	Tuba4a	179493336733094	-0.905572082373526	0.128578709985638	-704293955410408	188.226	6001.57	108919502825148	102651369551245	154710505416918	126023216746559	215981739212262	223786734875772	256515719383784	247357905853066
ENSMUSG00000096094	A630095N17Rik	208587480079608	0.0353299676838435	0.316752087989236	0.111538231391372	0.911189550458263	NA	0	216108146423673	17540873630036	468487794596875	239182435451009	12846540463592	171985061604951	269062261624075
ENSMUSG00000026203	Dnajb2	120028474283407	0.109497418641752	0.100917676731494	108501723571268	0.277914021585447	0.438549975667802	10935474559368	133770942636254	129451647389666	126257460643858	101532943848954	116518122004779	124775162194392	118566769955676
ENSMUSG00000026204	Ptprn	268437569713086	-0.353813745439262	0.119793826923245	-295352235191517	0.00314169856004356	0.0124912360088393	210983932045915	22118668786463	214787997599791	291555570837455	339399875904982	275429827539412	305273484348787	288883181563715
ENSMUSG00000101840	RP23-321N22.11	0.327090602682886	-0.103540752321572	0.145589261402019	-0.711183993410488	0.476970226201831	NA	0	0	0	0	0	0	171985061604951	0.896874205413582
ENSMUSG00000033061	Resp18	269919258601754	0.540207371831914	0.150169896561408	359730801047073	0.000321527658786478	0.00183398481626744	236119201928641	373867093312955	329768424244678	349023406974672	24157425980552	197836723139317	214121401698164	217043557710087
ENSMUSG00000100556	RP23-321N22.13	0.503827205023242	0.100704963448866	0.197674951630922	0.509447264906339	0.610438753589188	NA	108810692133015	0	0.877043681501802	0.780812990994791	0	12846540463592	0	0
ENSMUSG00000026209	Dnpep	206795084669942	-0.0165257546737357	0.126455724342141	-0.130684116988039	0.896025197387392	0.939081759533438	190745143309174	22356387747529	226628087300066	181460939107189	234996742830617	171501315188953	188151657395816	237312914752434
ENSMUSG00000026208	Des	305372652829485	0.266385547388978	0.250234686476655	106454285430901	0.287082851708098	0.448450130352025	402599560892154	302551404993143	385899219860793	265476416938229	26310067899611	269777349735432	266576845487673	286999745732346
ENSMUSG00000085653	Gm15179	0	NA	NA	NA	NA	NA	0	0	0	0	0	0	0	0
ENSMUSG00000026207	Speg	219741716397555	-0.617990358618002	0.103308679378374	-598197907800736	220443	4.41177e+06	158645989129935	155489811351833	182688198856825	192548483579315	261665584383404	240615702883078	269414599004155	296865361991896
ENSMUSG00000086053	Gm15178	114181694849339	-0.0482063976123513	0.267960392468908	-0.179901205428876	0.857230128846757	NA	0	0	0.877043681501802	312325196397916	119591217725505	12846540463592	0.859925308024753	179374841082716
ENSMUSG00000033021	Gmppa	103268784400906	0.307402520245194	0.0785201183025142	391495233184526	9.04221e+09	0.000610160635477585	111313338052074	115942020556301	112700113072982	117590436443816	925636025195406	885126637941488	899481872193892	975799135489977
ENSMUSG00000033007	Asic4	273771315702431	0.194195849131913	0.143663652404782	135173960762708	0.176458629756869	0.314615789668922	322079648713723	265813020101118	348186341556216	237367149262416	229615138032969	249222884993685	276895949183971	260990393775352
ENSMUSG00000102605	NA	141872269948295	-0.50345791721948	0.322679824910714	-156023983637275	0.118703214957355	0.233711804228988	163216038199522	540270366059183	114015678595234	936975589193749	215264191905908	231237728344656	128988796203713	134531130812037
ENSMUSG00000032997	Chpf	228254309250017	-0.568771786442816	0.111954341338091	-508039062750753	3.7666e+07	4.67509e+08	181496234477868	174183166017481	18496851242873	190284125905431	262383131689757	220575099759874	308283222926874	303860980794122
ENSMUSG00000026211	Obsl1	110723985409603	-0.215044409508045	0.110241439173988	-195066765382709	0.0510965935613638	0.122364368245004	103370157526364	880640696676469	102789519472011	114935672274433	11492716023421	104699304778275	128214863426491	12879113589739
ENSMUSG00000051703	Tmem198	110874566198372	-0.431183167985555	0.114907034683967	-375245231217962	0.000175113150127208	0.00108163296780301	923802776209293	901170970586718	897215686176344	103848127802307	119949991378681	106240889633906	144467451748159	140271125726684
ENSMUSG00000032968	Inha	114911943525332	0.0369624714310948	0.0965926178452967	0.3826635229029	0.701969264010731	0.815654204174775	113815983971133	118103102020537	111296843182579	122353395688884	12903892392582	103029254518008	105512835294637	116145209601059
ENSMUSG00000082745	Gm15181	299576989859762	0.0543928571005976	0.330072470630715	0.164790650358273	0.869108763364762	0.923516079813922	435242768532058	432216292847347	17540873630036	234243897298437	0	513861618543679	515955184814852	0.896874205413582
ENSMUSG00000026213	Stk11ip	948702029055201	-0.0750766656487816	0.10826847504804	-0.693430526434115	0.488039410607733	0.644292337654211	911833600074662	824452578606314	891076380405831	106346729373491	11014351152519	937797453842215	910660901198214	94889290932757
ENSMUSG00000082059	Gm15183	0	NA	NA	NA	NA	NA	0	0	0	0	0	0	0	0
ENSMUSG00000006576	Slc4a3	412007263485967	-0.131246777595122	0.115273736504316	-113856617799674	0.254884141975868	0.412532762245269	378008344470092	382511419169902	33082087666248	479497257769901	472146127580293	403381370556788	415515908837561	434176802840715
ENSMUSG00000083244	Gm15180	0	NA	NA	NA	NA	NA	0	0	0	0	0	0	0	0
ENSMUSG00000082528	Gm15182	0	NA	NA	NA	NA	NA	0	0	0	0	0	0	0	0
ENSMUSG00000082012	Gm5257	128066511837019	-0.13424086182584	0.2775945189286	-0.483586139755044	0.628679613262067	NA	0	216108146423673	17540873630036	0	239182435451009	12846540463592	0.859925308024753	179374841082716
ENSMUSG00000099996	RP24-103F2.1	0.553574806621143	-0.130922949142103	0.200746682276504	-0.652179889886164	0.514285131474243	NA	108810692133015	0	0	0	119591217725505	12846540463592	0.859925308024753	0
ENSMUSG00000101763	RP23-288K15.1	0	NA	NA	NA	NA	NA	0	0	0	0	0	0	0	0
ENSMUSG00000100827	RP24-537H9.2	0.964799013688882	-0.276386661623227	0.199338790907575	-138651719700344	0.165589032834908	NA	0	0	0	0	0	513861618543679	257977592407426	0
ENSMUSG00000100553	RP24-537H9.1	199247947801723	-0.481970368859662	0.31877577695021	-15119416333034	0.130548711447506	NA	108810692133015	0	0.877043681501802	156162598198958	239182435451009	38539621390776	257977592407426	358749682165433
ENSMUSG00000098611	Mir6343	0	NA	NA	NA	NA	NA	0	0	0	0	0	0	0	0
ENSMUSG00000100534	RP24-199M24.1	0.434242247381639	-0.00428097742332011	0.15603508759249	-0.0274359920539189	0.978111991537764	NA	0	0	17540873630036	0	0	0	171985061604951	0
ENSMUSG00000102904	NA	0	NA	NA	NA	NA	NA	0	0	0	0	0	0	0	0
ENSMUSG00000089326	Gm25974	0	NA	NA	NA	NA	NA	0	0	0	0	0	0	0	0
ENSMUSG00000026235	Epha4	45743177808209	-0.868180754461019	0.171203736582821	-507103858706396	3.95651e+07	4.88615e+08	40390528919775	189851006633197	350642063864421	316931993044786	51663406057418	617661665489503	629379332943317	634448812909568
ENSMUSG00000099141	Mir6352	0	NA	NA	NA	NA	NA	0	0	0	0	0	0	0	0
ENSMUSG00000101849	RP23-346J11.1	279107536950989	-0.276009381700146	0.269215620853838	-102523538873696	0.30525213396811	0.468459346354244	304669937972441	270135183029592	271883541265559	14835446828901	298978044313762	269777349735432	292374604728416	376687166273704
ENSMUSG00000101506	RP23-39N17.1	0	NA	NA	NA	NA	NA	0	0	0	0	0	0	0	0
ENSMUSG00000065215	Gm26263	0	NA	NA	NA	NA	NA	0	0	0	0	0	0	0	0
ENSMUSG00000102052	RP23-266D4.1	0	NA	NA	NA	NA	NA	0	0	0	0	0	0	0	0
ENSMUSG00000004872	Pax3	484092978973663	144175666341887	0.345859001568357	416862552913465	3.06442e+09	0.000234851304475096	544053460665073	140470295175388	789339313351622	101505688829323	119591217725505	0	0	0
ENSMUSG00000032908	Sgpp2	482752885251404	111631135813803	0.320518285656953	348283205075173	0.000496139514211721	0.0026530450293795	115339333660995	183691924460122	938436739206929	624650392795833	143509461270606	3211635115898	326771617049406	170406099028581
ENSMUSG00000099561	RP24-404O8.1	0.205092287377443	-0.00529985929798546	0.134400432844307	-0.0394333499217592	0.968544891186362	NA	0	0	0	0.780812990994791	0	0	0.859925308024753	0
ENSMUSG00000102945	NA	0	NA	NA	NA	NA	NA	0	0	0	0	0	0	0	0
ENSMUSG00000026245	Farsb	236591526976154	-0.16333222782134	0.0927562195102441	-176087629146314	0.0782593435053107	0.170403548951851	211310364122314	219673930839664	235573932851384	225342629201097	213948688510928	266822645428806	259697443023475	260362581831563
ENSMUSG00000101798	RP24-538F21.4	0.217121123690819	-0.00529985929798548	0.134400432844307	-0.0394333499217594	0.968544891186362	NA	0	0	0.877043681501802	0	0	0	0.859925308024753	0
ENSMUSG00000104018	NA	16157451251254	0.419092917928667	0.34245967222103	122377305103001	0.221037853167124	0.371791867763066	174097107412823	248524368387224	877043681501802	281092676758125	275059800768661	102772323708736	515955184814852	717499364330865
ENSMUSG00000090486	BC035947	841483827137588	0.827924552205292	0.345120801640624	239894132219655	0.0164425493150778	0.0493176204719508	108810692133015	129664887854204	877043681501802	163970728108906	597956088627524	25693080927184	257977592407426	717499364330865
ENSMUSG00000012187	Mogat1	141540539553176	0.394112382712898	0.279194509580171	141160506095027	0.158066281402945	NA	435242768532058	108054073211837	17540873630036	234243897298437	0	0	0	179374841082716
ENSMUSG00000099364	CAAA01152789.1	0.107490663503094	-0.0327342327711312	0.134400432844307	-0.243557495153691	0.80757355096426	NA	0	0	0	0	0	0	0.859925308024753	0
ENSMUSG00000100562	WI1-2612I11.1	0	NA	NA	NA	NA	NA	0	0	0	0	0	0	0	0
ENSMUSG00000032883	Acsl3	227776246862074	-0.599244162412497	0.0926948475648392	-646469764129372	10150.2	254051	181060991709336	158515325401764	178653797921917	202855215060447	257719074198463	282495424794388	277497896899588	283412248910692
ENSMUSG00000079470	Utp14b	184760540118679	-0.493058017729244	0.219531053432128	-224596024125435	0.0247065546742169	0.0688069153604004	177361428176814	127503806389967	120154984365747	173340484000844	342030882694944	158012447702181	159946107292604	219734180326328
ENSMUSG00000099377	RP23-395H12.1	362809359959442	-0.346383858658072	0.348176315020045	-0.994851871639029	0.319808313538106	0.484154594246646	435242768532058	216108146423673	263113104450541	156162598198958	478364870902019	38539621390776	429962654012377	538124523248149
ENSMUSG00000099706	RP23-421G18.1	0.112109275676698	-0.0327342327711312	0.134400432844307	-0.243557495153691	0.80757355096426	NA	0	0	0	0	0	0	0	0.896874205413582
ENSMUSG00000047330	Kcne4	224013717113343	-0.0989620164327843	0.305747798165579	-0.32367204940325	0.746186333993216	0.845718189755956	369956353252249	162081109817755	184179173115378	140546338379062	346814531403964	19269810695388	180584314685198	21524980929926
ENSMUSG00000101324	RP23-395H12.3	0.512770471000515	-0.00876686613849478	0.197605019320565	-0.0443656045207673	0.964612978255793	NA	0	108054073211837	0.877043681501802	0	0	12846540463592	0.859925308024753	0
ENSMUSG00000072978	Gm5830	0	NA	NA	NA	NA	NA	0	0	0	0	0	0	0	0
ENSMUSG00000050711	Scg2	231500218575556	0.313577540812109	0.120030428336028	261248372732822	0.00898869713329603	0.0299973941820751	242974275533021	243769989165904	270304862638856	271879083464386	254131337666698	209655540365821	173274949566988	186011710202777
ENSMUSG00000099562	RP23-465C10.2	0.107490663503094	-0.0327342327711312	0.134400432844307	-0.243557495153691	0.80757355096426	NA	0	0	0	0	0	0	0.859925308024753	0
ENSMUSG00000077782	Gm24160	0	NA	NA	NA	NA	NA	0	0	0	0	0	0	0	0
ENSMUSG00000054702	Ap1s3	15977895979936	-0.224233624535694	0.321598970606253	-0.69724608916809	0.485648800012764	0.642383435934317	761674844931102	11885948053302	166638299485342	203011377658646	837138524078533	244084268808248	206382073925941	179374841082716
ENSMUSG00000102235	NA	0.258183379669249	-0.005390192715653	0.13549531101407	-0.0397813966794265	0.968267407788973	NA	0	0	0	0.780812990994791	0	12846540463592	0	0
ENSMUSG00000073643	Wdfy1	220738674030408	0.226944559679828	0.150392035539322	150901980191956	0.131293722451694	0.252486940546644	236336823312908	213082632373742	246098457029406	260323051197663	133702981417114	22198821921087	233297736067116	221079491634448
ENSMUSG00000104497	NA	0.109630460187725	0.0221345141751603	0.134400432844307	0.164690795310172	0.86918736232804	NA	0	0	0.877043681501802	0	0	0	0	0
ENSMUSG00000026248	Mrpl44	510123731037185	0.270047133456462	0.14094325348871	191599900507543	0.0553652223300007	0.130318260217529	561463171406355	616988758039587	636733712770309	426323893083156	423352910748287	426505143391254	450600861404971	539021397453563
ENSMUSG00000026249	Serpine2	31835000569817	-0.757347094036607	0.148248539622346	-510863105947554	3.24501e+07	4.09225e+08	217730194958162	198171170270508	32590943204607	189503312914436	384366173769772	421366527205817	395307664098979	414445570321616
ENSMUSG00000067106	Gm5529	0.660119696472765	-0.182162239066812	0.211863261914299	-0.859810414608353	0.389893557409657	NA	0	108054073211837	0	0	119591217725505	12846540463592	171985061604951	0
ENSMUSG00000100397	RP23-237L7.1	0.653316227180123	0.031557581540614	0.222805844434663	0.141637135330479	0.887366632865143	NA	108810692133015	0	0.877043681501802	0.780812990994791	119591217725505	12846540463592	0	0
ENSMUSG00000099753	RP23-470G12.1	0	NA	NA	NA	NA	NA	0	0	0	0	0	0	0	0
ENSMUSG00000096297	Gm23934	0	NA	NA	NA	NA	NA	0	0	0	0	0	0	0	0
ENSMUSG00000102518	NA	0	NA	NA	NA	NA	NA	0	0	0	0	0	0	0	0
ENSMUSG00000099552	RP23-269M3.2	0	NA	NA	NA	NA	NA	0	0	0	0	0	0	0	0
ENSMUSG00000043230	Fam124b	191100957062938	-0.499180677591719	0.323651975946603	-154233780322749	0.122991527106848	0.240207714958107	979296229197131	864432585694694	280653978080577	109313818739271	179386826588257	295470430662616	318172363969159	161437356974445
ENSMUSG00000101257	RP23-269M3.3	0.195203247748698	0.0495688876483061	0.134400432844307	0.368814940542104	0.712265667621036	NA	0	0	0	156162598198958	0	0	0	0
ENSMUSG00000103404	NA	0	NA	NA	NA	NA	NA	0	0	0	0	0	0	0	0
ENSMUSG00000004364	Cul3	531810951430052	-0.12571561747269	0.0723151796293138	-173844022952174	0.0821332732807943	0.176842277033279	512171927870099	504612521899277	503159960077584	513306460279976	566144824712539	600061905054382	533497661098557	521532350447998
ENSMUSG00000103076	NA	655467706492958	0.0227660184492236	0.350906742429193	0.0648776888458259	0.948271384882997	0.970746215592591	652864152798087	864432585694694	263113104450541	85889429009427	107632095952954	642327023179599	257977592407426	627811943789507
ENSMUSG00000103525	NA	0.310070777951781	-0.0684559719324927	0.142966952223384	-0.478823748201131	0.632064020550058	NA	0	0	0	0	119591217725505	12846540463592	0	0
ENSMUSG00000101722	RP23-306A2.2	0.24255825501789	-0.00529985929798542	0.134400432844307	-0.0394333499217589	0.968544891186363	NA	0	108054073211837	0	0	0	0	0.859925308024753	0
ENSMUSG00000090637	Gm6189	0	NA	NA	NA	NA	NA	0	0	0	0	0	0	0	0
ENSMUSG00000101483	RP23-440M14.1	0.135067591514796	0.0221345141751604	0.134400432844307	0.164690795310173	0.86918736232804	NA	0	108054073211837	0	0	0	0	0	0
ENSMUSG00000110100	NA	0	NA	NA	NA	NA	NA	0	0	0	0	0	0	0	0
ENSMUSG00000038608	Dock10	284527829922776	0.502901024736755	0.154668172439875	325148359099058	0.00114804402341405	0.00536854529893622	335136931769685	351175737938469	265744235495046	390406495497396	271472064236896	262069425457277	203802298001866	196415450985574
ENSMUSG00000103192	NA	0	NA	NA	NA	NA	NA	0	0	0	0	0	0	0	0
ENSMUSG00000104488	NA	0	NA	NA	NA	NA	NA	0	0	0	0	0	0	0	0
ENSMUSG00000102721	NA	0	NA	NA	NA	NA	NA	0	0	0	0	0	0	0	0
ENSMUSG00000099949	RP24-241N3.1	0.35561330434606	-0.0520234423489257	0.167448153084302	-0.310683882686568	0.756040951077967	NA	108810692133015	0	0	0	0	0	0.859925308024753	0.896874205413582
ENSMUSG00000099918	RP23-258D13.1	0	NA	NA	NA	NA	NA	0	0	0	0	0	0	0	0
ENSMUSG00000054976	Nyap2	129541472421598	0.406804612091203	0.120977922515281	336263512906512	0.000772023310275981	0.00384798950672901	152117347601954	12469440048646	166199777644592	149681850373701	102848447243934	133732486225993	105082872640625	101974597155524
ENSMUSG00000104029	NA	0.49418129206246	-0.0180978430939612	0.161336600503036	-0.112174441741883	0.910685093783191	NA	0	0	0	156162598198958	239182435451009	0	0	0
ENSMUSG00000101986	RP23-424A2.2	0.136013365166268	0.0221345141751603	0.134400432844307	0.164690795310172	0.86918736232804	NA	108810692133015	0	0	0	0	0	0	0
ENSMUSG00000087008	Gm5530	0.316862544249799	0.0883251768331206	0.14375096219736	0.614431900023433	0.538929961321199	NA	0	0	17540873630036	0.780812990994791	0	0	0	0
ENSMUSG00000100561	RP23-2I19.1	0.857965013823732	-0.291837644610664	0.233032072759039	-12523496922779	0.210442469116877	NA	0	0	0	0.780812990994791	0	25693080927184	171985061604951	179374841082716
ENSMUSG00000103571	NA	0	NA	NA	NA	NA	NA	0	0	0	0	0	0	0	0
ENSMUSG00000098797	Mir6344	0	NA	NA	NA	NA	NA	0	0	0	0	0	0	0	0
ENSMUSG00000055980	Irs1	481549382826456	-0.0980234554212075	0.131436449753318	-0.745785933850007	0.455796738350241	0.616323405977338	519027001474479	422491426258281	37449765200127	54266502874138	51424223621967	457336840503875	528854064435223	49328081297747
ENSMUSG00000022591	Gm9747	0	NA	NA	NA	NA	NA	0	0	0	0	0	0	0	0
ENSMUSG00000026142	Rhbdd1	106131641264232	-0.0685671377100716	0.184754084521228	-0.371126505201531	0.71054331023748	0.822070195292572	103370157526364	1058929917476	125417246454758	796429250814687	861056767623634	120757480357765	123829244355564	104037407827975
ENSMUSG00000104493	NA	0.1605817557949	-0.0327342327711312	0.134400432844307	-0.243557495153691	0.80757355096426	NA	0	0	0	0	0	12846540463592	0	0
ENSMUSG00000100786	RP23-430H22.3	0	NA	NA	NA	NA	NA	0	0	0	0	0	0	0	0
ENSMUSG00000096779	Gm22112	0	NA	NA	NA	NA	NA	0	0	0	0	0	0	0	0
ENSMUSG00000067158	Col4a4	560961592874095	-0.750836685248982	0.2535250050466	-296158828637424	0.00306056734643779	0.012230457324085	337313145612345	410605478204979	596389703421226	226435767388489	825179402305983	873564751524255	66214248717906	556062007356421
ENSMUSG00000079465	Col4a3	103376942560812	-0.148867530002668	0.338325728301154	-0.440012442299856	0.659928095764265	0.784646768280574	130572830559617	108054073211837	105245241780216	390406495497396	155468583043156	770792427815519	859925308024753	125562388757901
ENSMUSG00000065055	n-R5s213	0	NA	NA	NA	NA	NA	0	0	0	0	0	0	0	0
ENSMUSG00000097564	C430014B12Rik	158603309646311	0.0150347464201264	0.288619952002731	0.0520918471360018	0.958455509190764	NA	326432076399044	0	0.877043681501802	234243897298437	358773653176514	0	171985061604951	0.896874205413582
ENSMUSG00000026150	Mff	59368788899235	0.136430655203616	0.0795655465221271	171469513083372	0.0864011367631597	0.183500978467196	60640198725729	657076819201179	645767262689777	579207076719936	595085899402111	551116585888096	525242378141519	589605102638889
ENSMUSG00000101450	RP23-404A6.3	528666439016443	0.245976586023895	0.313305900017585	0.785100395524276	0.432394707852025	0.594610728895072	631102014371484	464632514810898	333276598970685	921359329373853	932811498258937	462475456689312	223580580086436	260093519569939
ENSMUSG00000026149	Tm4sf20	0.109630460187725	0.0221345141751603	0.134400432844307	0.164690795310172	0.86918736232804	NA	0	0	0.877043681501802	0	0	0	0	0
ENSMUSG00000099771	RP23-404A6.4	0	NA	NA	NA	NA	NA	0	0	0	0	0	0	0	0
ENSMUSG00000102280	NA	0	NA	NA	NA	NA	NA	0	0	0	0	0	0	0	0
ENSMUSG00000100170	RP23-404A6.6	0.149489022156881	-0.0327342327711312	0.134400432844307	-0.243557495153691	0.80757355096426	NA	0	0	0	0	119591217725505	0	0	0
ENSMUSG00000100744	RP23-404A6.7	0	NA	NA	NA	NA	NA	0	0	0	0	0	0	0	0
ENSMUSG00000093782	Gm22396	0	NA	NA	NA	NA	NA	0	0	0	0	0	0	0	0
ENSMUSG00000026159	Agfg1	402178703606781	-0.495131524582335	0.0816104112950741	-606701420474547	13031	2.71279e+06	329478775778768	315301785632139	322225848583762	364483504196368	433398573037229	489196260853583	475624687868491	487720192903906
ENSMUSG00000101784	RP23-149C6.2	116885166875347	-0.11810380494433	0.255212177215238	-0.462767122764387	0.643531299593669	NA	108810692133015	0	0	234243897298437	119591217725505	12846540463592	343970123209901	0
ENSMUSG00000038496	Slc19a3	256690353171686	-0.361625198136783	0.27630890850816	-130877140403927	0.19061179618663	0.333028940175806	239383522692632	172886517138939	289424414895595	171778858018854	203305070133358	282623890199024	335370870129654	358749682165433
ENSMUSG00000100432	RP23-149C6.3	0.736902801193647	-0.16577889875732	0.242599605086941	-0.683343646408285	0.494389720404484	NA	0	0	0.877043681501802	0.780812990994791	119591217725505	12846540463592	0.859925308024753	0.896874205413582
ENSMUSG00000100190	RP24-499L20.3	0.295649347309696	-0.00590722594061411	0.141570966979293	-0.0417262526820075	0.96671692556844	NA	0	108054073211837	0	0	0	12846540463592	0	0
ENSMUSG00000104423	NA	0.268072419297994	-0.0626732403278416	0.137056330946438	-0.457280885129887	0.647469167060253	NA	0	0	0	0	0	12846540463592	0.859925308024753	0
ENSMUSG00000101315	Krtap28-13	0.394187073859402	0.0368976738209737	0.171067771339757	0.215690387102147	0.829229094839635	NA	0	108054073211837	0.877043681501802	0	119591217725505	0	0	0
ENSMUSG00000099691	RP23-149C6.4	0	NA	NA	NA	NA	NA	0	0	0	0	0	0	0	0
ENSMUSG00000026166	Ccl20	170911688737871	-0.356331101105586	0.300276324845792	-11866773089373	0.235354928724987	NA	0	0	17540873630036	156162598198958	119591217725505	38539621390776	171985061604951	358749682165433
ENSMUSG00000101173	RP23-275F9.1	0.107490663503094	-0.0327342327711312	0.134400432844307	-0.243557495153691	0.80757355096426	NA	0	0	0	0	0	0	0.859925308024753	0
ENSMUSG00000053161	Daw1	162833423353401	0.371657801014247	0.327234293923732	113575443624154	0.256059351082556	0.413788041222863	261145661119235	20530273910249	701634945201442	234243897298437	155468583043156	167005026026696	13758804928396	717499364330865
ENSMUSG00000101896	RP24-383H12.1	0.408608504501487	-0.0431327263112357	0.153305803982044	-0.281350902515652	0.778441271784774	NA	0	0	0.877043681501802	0	239182435451009	0	0	0
ENSMUSG00000084443	n-R5s214	0	NA	NA	NA	NA	NA	0	0	0	0	0	0	0	0
ENSMUSG00000026163	Sphkap	292913016168042	-0.720551380327417	0.104928027501842	-686710116908247	655.196	19412.2	206196261592063	200980576174016	221804347051806	249391669323736	321580784463882	395031119255454	399435305577498	348884065905883
ENSMUSG00000079140	Gm6374	0.397611662999847	-0.0547783727516139	0.171531687606444	-0.319348416120614	0.749462322378227	NA	108810692133015	0	0	0	119591217725505	0	0	0.896874205413582
ENSMUSG00000104374	NA	0.109630460187725	0.0221345141751603	0.134400432844307	0.164690795310172	0.86918736232804	NA	0	0	0.877043681501802	0	0	0	0	0
ENSMUSG00000104219	NA	0	NA	NA	NA	NA	NA	0	0	0	0	0	0	0	0
ENSMUSG00000100580	RP23-118K4.1	0.209710899551047	-0.00529985929798546	0.134400432844307	-0.0394333499217592	0.968544891186362	NA	0	0	0	0.780812990994791	0	0	0	0.896874205413582
ENSMUSG00000094946	Gm25754	0	NA	NA	NA	NA	NA	0	0	0	0	0	0	0	0
ENSMUSG00000077736	Gm24555	0	NA	NA	NA	NA	NA	0	0	0	0	0	0	0	0
ENSMUSG00000045658	Pid1	135743768947473	0.222339044188869	0.105820262691156	210110085284688	0.035632114060936	0.0921143994639678	14112746769652	147385755860945	16523502959494	131723151580821	12903892392582	139770360243881	12090549830828	110763964368577
ENSMUSG00000102750	NA	0	NA	NA	NA	NA	NA	0	0	0	0	0	0	0	0
ENSMUSG00000101934	RP23-237M24.1	0.112109275676698	-0.0327342327711312	0.134400432844307	-0.243557495153691	0.80757355096426	NA	0	0	0	0	0	0	0	0.896874205413582
ENSMUSG00000098851	Mir6353	0	NA	NA	NA	NA	NA	0	0	0	0	0	0	0	0
ENSMUSG00000036766	Dner	104338496627057	-0.324187921944368	0.0933146298667657	-347413821827555	0.000512496962239484	0.00272790929062158	815318516152678	952928871655188	889322293042828	104035522920146	112858232167559	119395747068624	123700255559361	108961247215696
ENSMUSG00000104396	NA	504097823461824	0.863664202330326	0.350313098025998	246540653831399	0.0136857873929321	0.0425474866278686	130572830559617	432216292847347	701634945201442	780812990994791	239182435451009	12846540463592	0.859925308024753	358749682165433
ENSMUSG00000102481	NA	0.112109275676698	-0.0327342327711312	0.134400432844307	-0.243557495153691	0.80757355096426	NA	0	0	0	0	0	0	0	0.896874205413582
ENSMUSG00000093254	Mir5126	0	NA	NA	NA	NA	NA	0	0	0	0	0	0	0	0
ENSMUSG00000026219	Trip12	574628955752004	-0.0544589695351083	0.0905536898253326	-0.60139978437271	0.547573742262923	0.695623029287	579852178376834	581006751660046	486934651969801	606457450105654	60070668663521	617147803870959	578729732300659	546196391096871
ENSMUSG00000103505	NA	0.542739993340925	-0.0192749965224051	0.199628782689699	-0.0965541955558885	0.923080433113768	NA	0	108054073211837	0	0.780812990994791	119591217725505	12846540463592	0	0
ENSMUSG00000104503	NA	0.871807138595145	0.0258657816999417	0.226439458748558	0.114228243800315	0.909056863124336	NA	0	216108146423673	0	156162598198958	239182435451009	0	0.859925308024753	0
ENSMUSG00000073633	Fbxo36	318436568474849	0.305284695763732	0.248860856233517	122672846338385	0.219924665906893	0.370521362711853	424361699318757	410605478204979	306965288525631	296708936578021	298978044313762	231237728344656	309573110888911	269062261624075
ENSMUSG00000026220	Slc16a14	438822719990401	-0.480775245794266	0.137276306731001	-350224490476982	0.000461355334910767	0.00249896572238423	352546642510967	312276271582208	34555521051171	440378526921062	572841932905168	553685893980815	509075782350654	424221499160624
ENSMUSG00000096802	Gm15433	0	NA	NA	NA	NA	NA	0	0	0	0	0	0	0	0
ENSMUSG00000099693	RP23-76P9.1	0.452875909416068	0.176413218684858	0.178380241810985	0.988972864336561	0.322676418365652	NA	108810692133015	0	17540873630036	0.780812990994791	0	0	0	0
ENSMUSG00000052477	C130026I21Rik	0.135067591514796	0.0221345141751604	0.134400432844307	0.164690795310173	0.86918736232804	NA	0	108054073211837	0	0	0	0	0	0
ENSMUSG00000064281	Rpl19-ps1	14007835908238	0.00926573430314439	0.271826260720631	0.0340869726073568	0.972807796802525	NA	217621384266029	216108146423673	0	156162598198958	0	0	171985061604951	358749682165433
ENSMUSG00000098842	Gm27907	0	NA	NA	NA	NA	NA	0	0	0	0	0	0	0	0
ENSMUSG00000061852	Gm7582	0	NA	NA	NA	NA	NA	0	0	0	0	0	0	0	0
ENSMUSG00000089976	Gm2389	0	NA	NA	NA	NA	NA	0	0	0	0	0	0	0	0
ENSMUSG00000101279	RP23-76P9.2	0	NA	NA	NA	NA	NA	0	0	0	0	0	0	0	0
ENSMUSG00000089844	A530032D15Rik	0.107490663503094	-0.0327342327711312	0.134400432844307	-0.243557495153691	0.80757355096426	NA	0	0	0	0	0	0	0.859925308024753	0
ENSMUSG00000073631	Gm10553	0	NA	NA	NA	NA	NA	0	0	0	0	0	0	0	0
ENSMUSG00000072109	A530040E14Rik	0.0976016238743489	0.0221345141751603	0.134400432844307	0.164690795310172	0.86918736232804	NA	0	0	0	0.780812990994791	0	0	0	0
ENSMUSG00000090128	Gm16038	0	NA	NA	NA	NA	NA	0	0	0	0	0	0	0	0
ENSMUSG00000091199	Gm2619	0	NA	NA	NA	NA	NA	0	0	0	0	0	0	0	0
ENSMUSG00000089716	Gm6264	0	NA	NA	NA	NA	NA	0	0	0	0	0	0	0	0
ENSMUSG00000079457	Gm7609	0	NA	NA	NA	NA	NA	0	0	0	0	0	0	0	0
ENSMUSG00000090252	Gm16028	0	NA	NA	NA	NA	NA	0	0	0	0	0	0	0	0
ENSMUSG00000079455	Gm16026	0	NA	NA	NA	NA	NA	0	0	0	0	0	0	0	0
ENSMUSG00000089652	Gm16025	0	NA	NA	NA	NA	NA	0	0	0	0	0	0	0	0
ENSMUSG00000089937	Gm7281	0	NA	NA	NA	NA	NA	0	0	0	0	0	0	0	0
ENSMUSG00000096292	Gm2666	0	NA	NA	NA	NA	NA	0	0	0	0	0	0	0	0
ENSMUSG00000101751	RP23-6O16.1	0	NA	NA	NA	NA	NA	0	0	0	0	0	0	0	0
ENSMUSG00000089714	Gm16092	0	NA	NA	NA	NA	NA	0	0	0	0	0	0	0	0
ENSMUSG00000090186	Gm7592	0	NA	NA	NA	NA	NA	0	0	0	0	0	0	0	0
ENSMUSG00000094127	G530012D18Rik	0	NA	NA	NA	NA	NA	0	0	0	0	0	0	0	0
ENSMUSG00000070034	Sp110	502707467671027	0.779486153614952	0.350941649294365	2221127515592	0.0263423258613341	0.07254525643837	870485537064116	97248665890653	526226208901081	702731691895312	119591217725505	38539621390776	0.859925308024753	358749682165433
ENSMUSG00000090103	Gm16094	0	NA	NA	NA	NA	NA	0	0	0	0	0	0	0	0
ENSMUSG00000070031	Sp140	371760926955263	0.351575270153232	0.346592440709088	101437662470061	0.310403073840063	0.474038167338578	652864152798087	32416221963551	613930577051262	312325196397916	119591217725505	513861618543679	257977592407426	179374841082716
ENSMUSG00000073628	Gm10552	0.107490663503094	-0.0327342327711312	0.134400432844307	-0.243557495153691	0.80757355096426	NA	0	0	0	0	0	0	0.859925308024753	0
ENSMUSG00000090246	Gm17017	0.298978044313762	-0.060168606244277	0.134400432844307	-0.447681640385622	0.654382973670576	NA	0	0	0	0	239182435451009	0	0	0
ENSMUSG00000026222	Sp100	951914674464395	116261893349785	0.342199173026708	339749194369653	0.000680065903697482	0.00345262878024273	217621384266029	129664887854204	140326989040288	117121948649219	358773653176514	513861618543679	515955184814852	179374841082716
ENSMUSG00000064414	n-R5s215	0	NA	NA	NA	NA	NA	0	0	0	0	0	0	0	0
ENSMUSG00000052760	A630001G21Rik	149285582116574	108035089721283	0.31951919484706	338117682641867	0.000721760793347179	0.00363615879321871	15233496898622	291745997671959	228031357190469	218627637478541	107632095952954	38539621390776	945917838827228	627811943789507
ENSMUSG00000098634	Mir8096	0	NA	NA	NA	NA	NA	0	0	0	0	0	0	0	0
ENSMUSG00000094834	Gm25472	0	NA	NA	NA	NA	NA	0	0	0	0	0	0	0	0
ENSMUSG00000100217	RP23-313K17.2	0	NA	NA	NA	NA	NA	0	0	0	0	0	0	0	0
ENSMUSG00000092932	Gm22906	0	NA	NA	NA	NA	NA	0	0	0	0	0	0	0	0
ENSMUSG00000036707	Cab39	554654706560851	-0.250773435563025	0.0637119791492398	-393604843094906	8.28343e+09	0.00056559128277522	493238867438955	514229334415131	520262311866869	496753224870886	601304642723838	628709690288192	583717299087202	599022281795731
ENSMUSG00000026223	Itm2c	364118969646975	0.268695580923128	0.0976631293081249	27512489393556	0.00593685082281732	0.0212833100995288	399770482896695	417953155183384	428523542781781	348476837880975	345977392879885	289304091240092	34912967505805	333816579254935
ENSMUSG00000026224	4933407L21Rik	728530358537094	0.570204033969585	0.218508554319202	260952728256405	0.00906674159021215	0.0302172369644639	729031637291197	907654214979428	112261591232231	780812990994791	681669941035377	590940861325231	369767882450644	645749427897779
ENSMUSG00000099767	RP24-268C13.1	413104320052623	0.012723439797262	0.349807736744172	0.0363726654981537	0.970985209524864	0.983981211317724	435242768532058	32416221963551	438521840750901	468487794596875	717547306353028	12846540463592	343970123209901	448437102706791
ENSMUSG00000049608	Gpr55	126468528431341	-0.337408843915268	0.339525249104757	-0.99376657495998	0.320336522463006	0.484593336070394	870485537064116	864432585694694	140326989040288	936975589193749	298978044313762	12846540463592	601947715617327	116593646703766
ENSMUSG00000100108	RP24-139E15.1	0.136013365166268	0.0221345141751603	0.134400432844307	0.164690795310172	0.86918736232804	NA	108810692133015	0	0	0	0	0	0	0
ENSMUSG00000099342	RP24-139E15.2	489522723332005	-0.0730939724375975	0.348876569499316	-0.209512414498047	0.834048245067167	0.903039687683345	108810692133015	97248665890653	438521840750901	312325196397916	478364870902019	899257832451439	257977592407426	448437102706791
ENSMUSG00000026226	Spata3	56900259739998	-0.719424167958763	0.343555261558756	-209405661463206	0.0362549372617601	0.0933809087130934	0	432216292847347	526226208901081	0	167427704815707	513861618543679	687940246419802	717499364330865
ENSMUSG00000026227	2810459M11Rik	644611068100596	-0.484296024195417	0.185217870997133	-261473702072147	0.00892961796129754	0.0298508707141218	424361699318757	4765184628642	776183658129095	437255274957083	968688863576588	706559725497559	761033897601906	606286962859581
ENSMUSG00000026229	Psmd1	440091427390923	-0.156243063738135	0.0673855693285498	-231864277908443	0.0204144135206081	0.0588012821655817	432631311920866	392344339832179	430716151985535	408599438187574	45970864093684	461447733452224	475366710276084	459917092536085
ENSMUSG00000077274	Gm22786	0.419624205186473	0.0297476204982243	0.154678047060216	0.192319602319801	0.847491864567084	NA	0	216108146423673	0	0	119591217725505	0	0	0
ENSMUSG00000026228	Htr2b	386122362419463	-0.247616948924259	0.348658052473387	-0.710200000165376	0.477580120769624	0.635556633694163	435242768532058	216108146423673	263113104450541	312325196397916	478364870902019	770792427815519	343970123209901	269062261624075
ENSMUSG00000103272	NA	503233238223399	0.397768723239505	0.349928272386007	113671502027343	0.255657438163568	0.413342273257057	435242768532058	756378512482857	526226208901081	85889429009427	837138524078533	25693080927184	0.859925308024753	269062261624075
ENSMUSG00000094638	Gm21972	0.136013365166268	0.0221345141751603	0.134400432844307	0.164690795310172	0.86918736232804	NA	108810692133015	0	0	0	0	0	0	0
ENSMUSG00000062590	Armc9	854617739581126	-0.0727429200215859	0.09303008676351	-0.781928971070448	0.434256317838696	0.596378676498476	803022907941647	797439060303355	801617924892647	928386646292807	858664943269124	835025130133479	8719642623371	940821041478847
ENSMUSG00000087538	Gm16341	0.421515752489417	0.0298302419347867	0.154880155044051	0.19260209241334	0.847270606103174	NA	217621384266029	0	0	0	119591217725505	0	0	0
ENSMUSG00000079445	B3gnt7	237701734569435	-0.605398514393814	0.154979516890216	-390631308279703	9.37151e+09	0.00062923434895888	187154390468785	185853005924359	161376037396332	210819507568594	229615138032969	265923387596354	357728928138297	303143481429791
ENSMUSG00000099644	RP23-299F18.1	0	NA	NA	NA	NA	NA	0	0	0	0	0	0	0	0
ENSMUSG00000091806	Gm5258	0	NA	NA	NA	NA	NA	0	0	0	0	0	0	0	0
ENSMUSG00000101853	RP23-403I3.3	0	NA	NA	NA	NA	NA	0	0	0	0	0	0	0	0
ENSMUSG00000026234	Ncl	108831339093643	-0.378584392178967	0.0820415359355381	-461454539900897	3.93957e+08	3.83299e+09	947849939170689	962437630097829	972378329681048	894733606380931	114233531171402	137329517555798	124431192071182	116916521417715
ENSMUSG00000064837	Snora75	0	NA	NA	NA	NA	NA	0	0	0	0	0	0	0	0
ENSMUSG00000104627	NA	0.629335104737519	0.0442328892134467	0.207227150222646	0.213451225700506	0.830975028661675	NA	0	216108146423673	0	0.780812990994791	119591217725505	0	0	0.896874205413582
ENSMUSG00000064696	Gm24148	0	NA	NA	NA	NA	NA	0	0	0	0	0	0	0	0
ENSMUSG00000064823	Snord82	0	NA	NA	NA	NA	NA	0	0	0	0	0	0	0	0
ENSMUSG00000073627	C130036L24Rik	721391319091216	0.508199351593685	0.18792267760536	270430029025508	0.00684484009770256	0.0239052972203271	990177298410432	875237993015877	789339313351622	773004861084843	693629062807927	578094320861639	524554437895099	547093265302285
ENSMUSG00000110510	NA	0.109630460187725	0.0221345141751603	0.134400432844307	0.164690795310172	0.86918736232804	NA	0	0	0.877043681501802	0	0	0	0	0
ENSMUSG00000026237	Nmur1	423277328495992	-0.534676338702725	0.347374717620812	-153919186279517	0.123757463575827	0.241221488018967	435242768532058	216108146423673	350817472600721	0	597956088627524	642327023179599	515955184814852	627811943789507
ENSMUSG00000036574	1700019O17Rik	0.0976016238743489	0.0221345141751603	0.134400432844307	0.164690795310172	0.86918736232804	NA	0	0	0	0.780812990994791	0	0	0	0
ENSMUSG00000101328	RP23-403I3.6	0	NA	NA	NA	NA	NA	0	0	0	0	0	0	0	0
ENSMUSG00000026238	Ptma	123377985038928	0.287250260020322	0.0872752576823882	32913138001343	0.000997206078210682	0.00478722185862341	138080768316795	148142134373428	129890169230417	12742868013035	112056971008798	104956235587547	108350588811119	118118332852969
ENSMUSG00000026239	Pde6d	149331512906611	0.100716330122501	0.121762781674797	0.827152014245977	0.408150905832606	0.572762163524136	143956545691978	146413269202039	187336530368785	141249070070958	120667538685034	143495856978322	153324682420813	158208609834956
ENSMUSG00000102927	NA	0.949834315188258	0.151565628894955	0.245814396411084	0.616585647984128	0.537508063370951	NA	217621384266029	216108146423673	0	0.780812990994791	119591217725505	12846540463592	0	0
ENSMUSG00000026240	Cops7b	140691446998796	-0.105542880610355	0.0899478479548361	-117337860782783	0.240644011897907	0.396199652361497	134707636860672	141334727761082	140151580303988	126023216746559	133702981417114	138100309983614	153840637605628	157670485311708
ENSMUSG00000084468	Gm22955	0.149489022156881	-0.0327342327711312	0.134400432844307	-0.243557495153691	0.80757355096426	NA	0	0	0	0	119591217725505	0	0	0
ENSMUSG00000103609	NA	0.773208103240719	-0.0426317551331776	0.217034208774927	-0.196428735238639	0.84427460687187	NA	108810692133015	0	0.877043681501802	0.780812990994791	0	0	343970123209901	0
ENSMUSG00000026241	Nppc	788480325973471	0.549626970441911	0.227905212973662	241164720749687	0.015880639614893	0.0479171507889249	837842329424212	994097473548897	920895865576892	108533005748276	310937166086312	603787401788823	756734271061783	798218042818088
ENSMUSG00000053333	Dis3l2	115204050814834	-0.238234329321244	0.0792988107167673	-300426106227682	0.00266226778952455	0.0109227933729544	109681177670079	106109099894024	101737067054209	105097428587899	117079802153269	123455253855119	13165456465859	12681801264548
ENSMUSG00000100225	RP24-529L13.1	0	NA	NA	NA	NA	NA	0	0	0	0	0	0	0	0
ENSMUSG00000100768	RP24-529L13.2	0	NA	NA	NA	NA	NA	0	0	0	0	0	0	0	0
ENSMUSG00000104121	NA	0.491287650707987	0.148421358880904	0.162578706090844	0.912920040081821	0.361284596870509	NA	217621384266029	0	17540873630036	0	0	0	0	0
ENSMUSG00000102383	NA	0.233614989040617	0.0495688876483061	0.134400432844307	0.368814940542104	0.712265667621036	NA	108810692133015	0	0	0.780812990994791	0	0	0	0
ENSMUSG00000104400	NA	0	NA	NA	NA	NA	NA	0	0	0	0	0	0	0	0
ENSMUSG00000102293	NA	190661397981172	0.446129958601192	0.309220164234259	144275830040376	0.149088569659495	NA	326432076399044	432216292847347	350817472600721	0.780812990994791	119591217725505	12846540463592	0	0.896874205413582
ENSMUSG00000102649	NA	125038388149303	0.354857327064529	0.253751047658921	139844674667712	0.161978953738648	NA	0	540270366059183	17540873630036	156162598198958	0	12846540463592	0	0
ENSMUSG00000084106	Gm6136	38885671011751	0.142020271683579	0.346586416267623	0.409768718615665	0.681975615128675	0.801791989867256	326432076399044	216108146423673	701634945201442	468487794596875	478364870902019	38539621390776	0.859925308024753	448437102706791
ENSMUSG00000102571	NA	0.959605944001013	0.166623863853135	0.232376732955085	0.717041941911371	0.473348217584887	NA	0	32416221963551	0	234243897298437	119591217725505	0	0	0.896874205413582
ENSMUSG00000099401	RP23-26I10.7	0.577524739408021	0.0264521810246117	0.204487345907741	0.12935852293054	0.897073965771091	NA	0	0	0.877043681501802	156162598198958	0	12846540463592	0	0.896874205413582
ENSMUSG00000102956	NA	0.135067591514796	0.0221345141751604	0.134400432844307	0.164690795310173	0.86918736232804	NA	0	108054073211837	0	0	0	0	0	0
ENSMUSG00000103984	NA	105220388841581	0.178803032448088	0.348207628306987	0.513495449015413	0.607604793435409	0.744583311111178	979296229197131	432216292847347	157867862670324	163970728108906	167427704815707	513861618543679	343970123209901	125562388757901
ENSMUSG00000101940	Akp-ps1	678839972116406	0.63712981652363	0.348702278710422	182714554914834	0.0676778882564533	0.152432611935236	652864152798087	151275702496571	789339313351622	780812990994791	478364870902019	513861618543679	343970123209901	358749682165433
ENSMUSG00000101625	RP24-286D13.6	0	NA	NA	NA	NA	NA	0	0	0	0	0	0	0	0
ENSMUSG00000026246	Alppl2	0	NA	NA	NA	NA	NA	0	0	0	0	0	0	0	0
ENSMUSG00000079440	Alpi	0.207232084062074	0.0495688876483061	0.134400432844307	0.368814940542104	0.712265667621036	NA	0	0	0.877043681501802	0.780812990994791	0	0	0	0
ENSMUSG00000100940	RP23-416O18.2	0.107490663503094	-0.0327342327711312	0.134400432844307	-0.243557495153691	0.80757355096426	NA	0	0	0	0	0	0	0.859925308024753	0
ENSMUSG00000036500	Akp3	148040994533946	0.0696757504185209	0.269531378620125	0.258507008628191	0.796015640603616	NA	0	432216292847347	0.877043681501802	156162598198958	239182435451009	0	0	269062261624075
ENSMUSG00000099839	RP23-416O18.4	530312993614897	0.925657046068261	0.348799512089216	265383698653654	0.00795822625086781	0.0271715003528848	163216038199522	64832443927102	526226208901081	702731691895312	0	38539621390776	257977592407426	0.896874205413582
ENSMUSG00000026247	Ecel1	167363295215037	12657606638104	0.156598551902143	80828376024918	0.00632769	3.4579	241559736535292	229074635209094	258727886043032	230339832343463	849097645851083	976337075232991	119529617815441	77131181665568
ENSMUSG00000036480	Prss56	126483677171981	114295880780843	0.336161086131653	34000330643887	0.000673777050786751	0.00342689139610335	130572830559617	270135183029592	254342667635523	132738208469114	597956088627524	513861618543679	859925308024753	269062261624075
ENSMUSG00000026251	Chrnd	0	NA	NA	NA	NA	NA	0	0	0	0	0	0	0	0
ENSMUSG00000026253	Chrng	0.669997033106887	0.199545265741169	0.213249441450913	0.935736405138966	0.349408921742979	NA	108810692133015	0	263113104450541	0.780812990994791	0	0	0.859925308024753	0
ENSMUSG00000026254	Eif4e2	286510771483593	0.071357149836299	0.0697063620472941	102368202471798	0.305985488329139	0.469149131938209	283887095775035	305576919043074	299247304128415	286167961199591	266449233092424	277613739418223	282915426340144	290228492871835
ENSMUSG00000088318	Gm26187	0	NA	NA	NA	NA	NA	0	0	0	0	0	0	0	0
ENSMUSG00000026255	Efhd1	440582628657351	-0.788090598507852	0.247496266891927	-318425246733917	0.00145128374611433	0.00653642516879744	272026730332536	216108146423673	447292277565919	273284546848177	741465549898129	565247780398047	515955184814852	49328081297747
ENSMUSG00000089821	Efhd1os	0	NA	NA	NA	NA	NA	0	0	0	0	0	0	0	0
ENSMUSG00000048000	Gigyf2	196135459620771	-0.147837231398997	0.129543328025878	-114121841434755	0.253779043221178	0.411129443152828	189004172235046	153869000253655	175759553772961	224249491013704	168982390646138	213894898718807	22753623650335	215787933822508
ENSMUSG00000095281	Gm22549	0	NA	NA	NA	NA	NA	0	0	0	0	0	0	0	0
ENSMUSG00000079436	Kcnj13	101311039460207	0.89397291200719	0.339781683710265	263102149075666	0.00851286526599768	0.0287409641973524	250264591905933	388994663562612	438521840750901	156162598198958	597956088627524	0	429962654012377	0.896874205413582
ENSMUSG00000089613	Gm23504	0.109630460187725	0.0221345141751603	0.134400432844307	0.164690795310172	0.86918736232804	NA	0	0	0.877043681501802	0	0	0	0	0
ENSMUSG00000026258	3110079O15Rik	731422340369496	0.284389941920319	0.344930865082124	0.824483891438967	0.409664664987985	0.574067451692331	652864152798087	756378512482857	105245241780216	936975589193749	358773653176514	770792427815519	515955184814852	807186784872224
ENSMUSG00000026259	Ngef	299829032514501	0.488199009198726	0.168062949548373	290485803391312	0.00367419711050559	0.0142316361006057	384972228766605	220754471571782	45237913091863	354879504407133	216101330429987	280311512915577	252818040559277	23641604054702
ENSMUSG00000079434	Neu2	136330603052311	0.379147025104202	0.321825002880149	117811550286974	0.238750562389256	0.393873359654828	15233496898622	97248665890653	245572230820505	14835446828901	119591217725505	115618864172328	773932777222278	134531130812037
ENSMUSG00000091123	Gm17181	0	NA	NA	NA	NA	NA	0	0	0	0	0	0	0	0
ENSMUSG00000090994	Gm6153	0.446084143118049	-0.0578059018270417	0.175876824101668	-0.328672649863329	0.742403129073744	NA	108810692133015	0	0	0	119591217725505	12846540463592	0	0
ENSMUSG00000026288	Inpp5d	239662852159939	0.21444209026933	0.131443735592314	163143636555221	0.102798276810512	0.209504868920874	245912164220613	227994094476975	281531021762079	274846172830166	206892806665123	255646155225481	223580580086436	200899822012642
ENSMUSG00000026289	Atg16l1	189015146685768	0.220980437442177	0.103116958014963	214300772342518	0.0321124782022366	0.0848440483041366	199449998679816	221943066377113	181898859543474	211834564456887	199956516037044	158911705534633	162697868278283	175428594578897
ENSMUSG00000087968	Gm25395	310381013299613	-0.188462393345577	0.339976020634124	-0.554340253156845	0.579346006950837	0.721300103637377	217621384266029	32416221963551	0.877043681501802	390406495497396	239182435451009	513861618543679	171985061604951	538124523248149
ENSMUSG00000089281	Scarna6	231623893336879	0.505391613067349	0.317248244795724	159304778310994	0.111149472041291	NA	217621384266029	216108146423673	17540873630036	85889429009427	119591217725505	0	0.859925308024753	179374841082716
ENSMUSG00000056055	Sag	14475937259321	-0.0850612231066591	0.318392788313238	-0.267158133691694	0.789347409374187	0.874174261687592	141453899772919	172886517138939	166638299485342	780812990994791	143509461270606	12846540463592	111790290043218	21524980929926
ENSMUSG00000070738	Dgkd	506120347319421	-0.295308117721503	0.0886439166695051	-333139744741326	0.000864111322970379	0.00424037467118889	443947623902699	465713055543016	398265535769968	50659146855742	58288759519411	550088862651009	554823808737571	546644828199578
ENSMUSG00000101942	RP23-473M13.3	112508402196914	-0.0932863128122703	0.258397350048689	-0.361018844793465	0.718085359660639	NA	108810692133015	108054073211837	0	156162598198958	0	0	257977592407426	269062261624075
ENSMUSG00000103996	NA	0.109630460187725	0.0221345141751603	0.134400432844307	0.164690795310172	0.86918736232804	NA	0	0	0.877043681501802	0	0	0	0	0
ENSMUSG00000103591	NA	0.491798368709866	0.0798241911907357	0.180613238964198	0.441962015899392	0.658516692639639	NA	108810692133015	0	0	156162598198958	0	12846540463592	0	0
ENSMUSG00000005501	Usp40	771442004401931	0.454408836246371	0.133456857196504	340491186284487	0.000661854114609788	0.00337235327550333	967327053062499	85362717837351	737593736143016	102520745717616	766579705620485	669304758153143	556371674292015	595524472394618
ENSMUSG00000095942	Gm25198	0	NA	NA	NA	NA	NA	0	0	0	0	0	0	0	0
ENSMUSG00000084021	Gm5832	0	NA	NA	NA	NA	NA	0	0	0	0	0	0	0	0
ENSMUSG00000083478	Gm15375	0	NA	NA	NA	NA	NA	0	0	0	0	0	0	0	0
ENSMUSG00000090165	Ugt1a10	0.488008119371744	0.110588287405741	0.140125431238009	0.789209256511778	0.429989712723929	NA	0	0	0	390406495497396	0	0	0	0
ENSMUSG00000092220	Gm20528	0	NA	NA	NA	NA	NA	0	0	0	0	0	0	0	0
ENSMUSG00000090175	Ugt1a9	0.0976016238743489	0.0221345141751603	0.134400432844307	0.164690795310172	0.86918736232804	NA	0	0	0	0.780812990994791	0	0	0	0
ENSMUSG00000089675	Ugt1a8	120175781823764	0.401751546131416	0.234675706699487	171194348056604	0.0869070847364065	NA	108810692133015	540270366059183	0	312325196397916	0	0	0	0
ENSMUSG00000090124	Ugt1a7c	180942446155457	0.797501934952814	0.321468958783893	248080541888007	0.013108590929077	0.0411038108619273	174097107412823	32416221963551	245572230820505	242052027208385	167427704815707	179851566490288	515955184814852	627811943789507
ENSMUSG00000082837	Gm15373	0	NA	NA	NA	NA	NA	0	0	0	0	0	0	0	0
ENSMUSG00000090145	Ugt1a6b	149063064062875	0.184986057614362	0.261434655315353	0.707580475095103	0.479205821352945	NA	108810692133015	64832443927102	0.877043681501802	0	0	0	257977592407426	0.896874205413582
ENSMUSG00000084195	Gm15372	0.0976016238743489	0.0221345141751603	0.134400432844307	0.164690795310172	0.86918736232804	NA	0	0	0	0.780812990994791	0	0	0	0
ENSMUSG00000081261	Gm15370	0	NA	NA	NA	NA	NA	0	0	0	0	0	0	0	0
ENSMUSG00000054545	Ugt1a6a	0.773664089832076	0.112530965122029	0.222040286533618	0.506804269075699	0.61229216063554	NA	0	0	17540873630036	234243897298437	119591217725505	0	0	0.896874205413582
ENSMUSG00000081602	Gm15369	0	NA	NA	NA	NA	NA	0	0	0	0	0	0	0	0
ENSMUSG00000082513	Gm15374	0	NA	NA	NA	NA	NA	0	0	0	0	0	0	0	0
ENSMUSG00000082677	Gm15371	0	NA	NA	NA	NA	NA	0	0	0	0	0	0	0	0
ENSMUSG00000089943	Ugt1a5	0	NA	NA	NA	NA	NA	0	0	0	0	0	0	0	0
ENSMUSG00000081488	Gm15368	0.135067591514796	0.0221345141751604	0.134400432844307	0.164690795310173	0.86918736232804	NA	0	108054073211837	0	0	0	0	0	0
ENSMUSG00000083277	Gm15376	0	NA	NA	NA	NA	NA	0	0	0	0	0	0	0	0
ENSMUSG00000090171	Ugt1a2	0.383190232357762	0.0361888391111929	0.169533670368845	0.213461072555433	0.830967348973141	NA	108810692133015	108054073211837	0	0	0	0	0	0.896874205413582
ENSMUSG00000081984	Dnajb3	107580572506383	0.390810687780355	0.162991284042765	239773979372918	0.0164965793430357	0.0494570566009663	127308509795627	11885948053302	120154984365747	125710891550161	104044359421189	770792427815519	825528295703763	104934282033389
ENSMUSG00000089960	Ugt1a1	0.195203247748698	0.0495688876483061	0.134400432844307	0.368814940542104	0.712265667621036	NA	0	0	0	156162598198958	0	0	0	0
ENSMUSG00000079429	Mroh2a	995116057502835	-0.0536159072651788	0.173774092276024	-0.308537979182852	0.757673005637627	0.853168166671	82696126021091	97248665890653	92966630239191	115560322667229	11600348119374	106626285847813	988914104228466	860999237197039
ENSMUSG00000044783	Hjurp	283280884307408	0.0651865144346935	0.0968043483389593	0.673384156323678	0.500702925577283	0.656346620271669	278555371860517	28828826732918	26276228697794	329268838302503	29981518283784	288019437193732	261417293639525	258120396318029
ENSMUSG00000036251	Trpm8	230750039220588	0.215653468742786	0.310911327341505	0.693617278555799	0.487922254988496	0.64426434810314	337313145612345	140470295175388	201720046745415	33574958612776	107632095952954	295470430662616	275176098567921	152468614920309
ENSMUSG00000085420	4930453O03Rik	0	NA	NA	NA	NA	NA	0	0	0	0	0	0	0	0
ENSMUSG00000026295	Spp2	20677661780843	0.411591518975811	0.315189678073901	130585341972813	0.191602409619374	NA	326432076399044	32416221963551	350817472600721	234243897298437	239182435451009	0	0	179374841082716
ENSMUSG00000099553	RP24-73K7.1	228307310757883	0.558043220718453	0.296676112678948	188098467274427	0.0599740038558241	NA	435242768532058	864432585694694	0	312325196397916	0	12846540463592	0.859925308024753	0
ENSMUSG00000100908	RP24-73K7.2	0	NA	NA	NA	NA	NA	0	0	0	0	0	0	0	0
ENSMUSG00000062310	Glrp1	269076404843468	0.336157168267229	0.336393403254348	0.999297741915168	0.317650478989912	0.481823141027016	217621384266029	540270366059183	350817472600721	312325196397916	119591217725505	25693080927184	0.859925308024753	269062261624075
ENSMUSG00000100798	RP24-73K7.4	0.107490663503094	-0.0327342327711312	0.134400432844307	-0.243557495153691	0.80757355096426	NA	0	0	0	0	0	0	0.859925308024753	0
ENSMUSG00000104057	NA	0	NA	NA	NA	NA	NA	0	0	0	0	0	0	0	0
ENSMUSG00000100367	RP24-108I6.2	0.514833234732113	0.152385621636583	0.162947154238468	0.935184307751523	0.349693324122235	NA	0	32416221963551	0.877043681501802	0	0	0	0	0
ENSMUSG00000049866	Arl4c	353877286766749	-0.358974400686041	0.0901413896290471	-398234819945981	6.82377e+09	0.000476549676026049	284213527851434	311411838996513	345116688670959	296630855278921	36020874778922	410703898621036	412592162790277	410140574135631
ENSMUSG00000101736	RP23-299M19.2	0	NA	NA	NA	NA	NA	0	0	0	0	0	0	0	0
ENSMUSG00000097398	2410088K16Rik	0.107490663503094	-0.0327342327711312	0.134400432844307	-0.243557495153691	0.80757355096426	NA	0	0	0	0	0	0	0.859925308024753	0
ENSMUSG00000099848	RP23-358L5.1	0	NA	NA	NA	NA	NA	0	0	0	0	0	0	0	0
ENSMUSG00000101333	RP23-358L5.2	0	NA	NA	NA	NA	NA	0	0	0	0	0	0	0	0
ENSMUSG00000099378	RP24-423I20.1	0.149489022156881	-0.0327342327711312	0.134400432844307	-0.243557495153691	0.80757355096426	NA	0	0	0	0	119591217725505	0	0	0
ENSMUSG00000099544	RP24-423I20.2	0	NA	NA	NA	NA	NA	0	0	0	0	0	0	0	0
ENSMUSG00000036206	Sh3bp4	970690410705339	-109754379044282	0.14732172505029	-744997922111053	0.933549	365.124	670273863539369	520820632881053	592004485013717	630116083732796	105001089162993	113563417698153	16536363673316	151302678453271
ENSMUSG00000102700	NA	0.382158237546026	0.0363605580740438	0.170200062202427	0.213634223181414	0.830832309215881	NA	0	108054073211837	0	0.780812990994791	119591217725505	0	0	0
ENSMUSG00000102083	RP24-217I2.2	0.24255825501789	-0.00529985929798542	0.134400432844307	-0.0394333499217589	0.968544891186363	NA	0	108054073211837	0	0	0	0	0.859925308024753	0
ENSMUSG00000101288	RP23-350B16.1	0.219260920375451	0.049568887648306	0.134400432844307	0.368814940542103	0.712265667621037	NA	0	0	17540873630036	0	0	0	0	0
ENSMUSG00000099938	RP23-350B16.2	100146189540354	0.379709338429375	0.229997106255363	165093093826923	0.0987526775915324	NA	0	216108146423673	350817472600721	234243897298437	0	0	0	0
ENSMUSG00000055013	Agap1	791334234461951	-0.220670215107784	0.0686934353865983	-321239160431967	0.00131634811635499	0.00602104545292995	714559815237506	693707150019992	7297003430095	783077348668676	849097645851084	874335543952071	858291449939506	827904579017277
ENSMUSG00000104114	NA	0	NA	NA	NA	NA	NA	0	0	0	0	0	0	0	0
ENSMUSG00000088371	Gm25180	0.112109275676698	-0.0327342327711312	0.134400432844307	-0.243557495153691	0.80757355096426	NA	0	0	0	0	0	0	0	0.896874205413582
ENSMUSG00000101662	RP23-205B8.1	0.136013365166268	0.0221345141751603	0.134400432844307	0.164690795310172	0.86918736232804	NA	108810692133015	0	0	0	0	0	0	0
ENSMUSG00000102009	RP23-205B8.2	0.464904745729444	0.139330115412435	0.159002895101984	0.8762740786768	0.380881053222079	NA	108810692133015	0	263113104450541	0	0	0	0	0
ENSMUSG00000088775	Gm26037	0.136013365166268	0.0221345141751603	0.134400432844307	0.164690795310172	0.86918736232804	NA	108810692133015	0	0	0	0	0	0	0
ENSMUSG00000103252	NA	200960378467782	0.00361448302927173	0.31781196759639	0.0113730236674473	0.990925835623828	NA	217621384266029	0	350817472600721	234243897298437	239182435451009	12846540463592	257977592407426	179374841082716
ENSMUSG00000034486	Gbx2	193578785991901	302365004480294	0.336153793263463	899484136546135	2.36574e-05	0.00180392	359075284038948	497048736774449	280653978080577	390406495497396	0	12846540463592	0.859925308024753	0
ENSMUSG00000092627	D130058E05Rik	318645216146399	10928163052987	0.332851833417165	328319148517071	0.00102638921748846	0.00490219836748011	652864152798087	32416221963551	701634945201442	780812990994791	0	0	0	0.896874205413582
ENSMUSG00000067081	Asb18	173431640252955	0.0677103956491239	0.306379936325367	0.221001402576236	0.825091340882314	0.89689589729129	22850245347933	216108146423673	105245241780216	163970728108906	191345948360808	218391187881064	120389543123465	143499872866173
ENSMUSG00000026301	Iqca	75313053355589	-114390543042471	0.351090381752821	-325815086335821	0.00112140772358897	0.00526149633822225	544053460665073	32416221963551	0.877043681501802	0.780812990994791	191345948360808	115618864172328	120389543123465	717499364330865
ENSMUSG00000100850	RP23-289I3.1	0.828778011021497	-0.177730144088645	0.239633953171479	-0.741673463782753	0.458285201317342	NA	108810692133015	0	0	0.780812990994791	0	12846540463592	257977592407426	0.896874205413582
ENSMUSG00000044337	Ackr3	347813015471066	0.458929468073041	0.156470195529112	293301523987459	0.00335687413972948	0.0131973990709229	468974083093293	484082247989028	376251739364273	295928123587026	281039361654936	263354079503636	326771617049406	286102871526933
ENSMUSG00000104087	NA	0	NA	NA	NA	NA	NA	0	0	0	0	0	0	0	0
ENSMUSG00000101951	RP24-548K2.2	0	NA	NA	NA	NA	NA	0	0	0	0	0	0	0	0
ENSMUSG00000101028	RP24-548K2.3	12063059333993	0.293717400883602	0.255319355967652	115039222063844	0.249982362796092	NA	217621384266029	0	263113104450541	312325196397916	0	0	171985061604951	0
ENSMUSG00000098368	Gm27648	0	NA	NA	NA	NA	NA	0	0	0	0	0	0	0	0
ENSMUSG00000101997	RP24-154L11.1	0.195203247748698	0.0495688876483061	0.134400432844307	0.368814940542104	0.712265667621036	NA	0	0	0	156162598198958	0	0	0	0
ENSMUSG00000103292	NA	0.0976016238743489	0.0221345141751603	0.134400432844307	0.164690795310172	0.86918736232804	NA	0	0	0	0.780812990994791	0	0	0	0
ENSMUSG00000034432	Cops8	286167241763669	-0.0275592986514081	0.0794916339374154	-0.346694328526519	0.728820971450143	0.834837962010206	275617483172926	307954108653735	285039196488086	265164091741831	300293547708742	27581522375332	280077672823662	299376609767054
ENSMUSG00000056128	Gm9991	0	NA	NA	NA	NA	NA	0	0	0	0	0	0	0	0
ENSMUSG00000048126	Col6a3	156791318381748	-0.245087415357081	0.222562985573665	-110120474312186	0.270807557853452	0.430965627378334	213268956580708	11237623614031	156113775307321	866702420004218	162644056106686	168289680073055	213261476390139	141706124455346
ENSMUSG00000103061	NA	0.135067591514796	0.0221345141751604	0.134400432844307	0.164690795310173	0.86918736232804	NA	0	108054073211837	0	0	0	0	0	0
ENSMUSG00000103978	NA	0	NA	NA	NA	NA	NA	0	0	0	0	0	0	0	0
ENSMUSG00000026303	Mlph	158349838277139	-0.469627172371296	0.322203853281972	-145754672884159	0.144965522250012	0.272102539759992	163216038199522	108054073211837	157867862670324	624650392795833	107632095952954	244084268808248	163385808524703	260093519569939
ENSMUSG00000090550	Prlh	0.109630460187725	0.0221345141751603	0.134400432844307	0.164690795310172	0.86918736232804	NA	0	0	0.877043681501802	0	0	0	0	0
ENSMUSG00000026304	Rab17	434147886491195	0.510924428691381	0.339604261016143	150447001802223	0.132460387587757	0.254084750878894	652864152798087	864432585694694	701634945201442	312325196397916	597956088627524	0	343970123209901	0
ENSMUSG00000100791	RP23-448B17.2	0	NA	NA	NA	NA	NA	0	0	0	0	0	0	0	0
ENSMUSG00000026305	Lrrfip1	171009625081747	-0.376324993739736	0.0770283834399521	-488553669353716	1.03147e+08	1.15625e+09	14221557461785	15235624322869	142168780771442	157489980283649	183452927990924	19616667287905	195031059860014	199195761022357
ENSMUSG00000070732	Rbm44	145312212734129	-0.100846127499568	0.299079883198871	-0.337187932604986	0.735975233576784	NA	108810692133015	216108146423673	0.877043681501802	0.780812990994791	239182435451009	25693080927184	0.859925308024753	0.896874205413582
ENSMUSG00000100018	RP24-148E21.3	107799878276124	-0.0817293438927802	0.268109230092468	-0.304835994883848	0.760491065479828	NA	0	108054073211837	17540873630036	0.780812990994791	239182435451009	0	171985061604951	0.896874205413582
ENSMUSG00000034353	Ramp1	32666889859315	-0.0517332035003265	0.216127367083149	-0.239364427552683	0.810823011033408	0.888009858935603	293788868759139	255007612779935	523595077856576	208477068595609	350402267935729	260784771410917	349989600366075	371305921041223
ENSMUSG00000034343	Ube2f	816688909016531	-0.139681276104223	0.0852532475868341	-163842762660685	0.10133252002388	0.207226056801433	729031637291197	794197438107	825298104293196	758169414255942	825179402305983	854294940828867	850466129636481	896874205413582
ENSMUSG00000083064	Gm7785	76145721833643	0.544256253328997	0.343568609378154	158412683368856	0.113164859087966	0.225492988234331	108810692133015	97248665890653	789339313351622	109313818739271	717547306353028	642327023179599	429962654012377	358749682165433
ENSMUSG00000097285	Gm26683	15403143226089	0.143536631948836	0.268390613346272	0.534804962659586	0.592784731060018	NA	108810692133015	32416221963551	350817472600721	0	358773653176514	0	0	0.896874205413582
ENSMUSG00000026307	Scly	191303730041845	-0.0400154418096436	0.137979832825785	-0.290009351295328	0.771809083598511	0.862813961906666	169744679727503	200980576174016	205228221471422	178806174937807	161448143929431	206829301463831	203802298001866	203590444628883
ENSMUSG00000090322	Gm17090	0.314722747565168	0.0327522086655224	0.162029539887485	0.202137268847804	0.839809412857266	NA	0	0	0.877043681501802	0.780812990994791	0	0	0.859925308024753	0
ENSMUSG00000049515	Espnl	89155332598432	0.62151105484726	0.344143811239595	180596318907668	0.0709240896744766	0.157981161250677	870485537064116	129664887854204	13155655222527	132738208469114	956729741804038	12846540463592	429962654012377	807186784872224
ENSMUSG00000026308	Klhl30	248455133901776	0.273213127152166	0.30125263904168	0.906923597487109	0.364447201455813	NA	108810692133015	216108146423673	0.877043681501802	0	119591217725505	12846540463592	257977592407426	0.896874205413582
ENSMUSG00000047443	Fam132b	611257167643595	0.295714625202432	0.351120805711003	0.842201944153163	0.399674925764372	0.564873130747735	652864152798087	756378512482857	613930577051262	85889429009427	717547306353028	770792427815519	429962654012377	0.896874205413582
ENSMUSG00000026309	Ilkap	169717770959391	0.222064149502065	0.095430707558288	232696744249151	0.0199669981382369	0.0577238434053687	18878655085078	204114144297159	168129273743896	170998045027859	17185257987155	155443139609463	149627003596307	148791430678113
ENSMUSG00000100253	RP24-503F14.1	0.316862544249799	0.0883251768331206	0.14375096219736	0.614431900023433	0.538929961321199	NA	0	0	17540873630036	0.780812990994791	0	0	0	0
ENSMUSG00000067071	Hes6	205197946609372	0.0789641526245456	0.120598321219928	0.654769915748193	0.512615902840266	0.667683571012749	197926648989953	253386801681757	212332275291586	180602044817095	205936076923319	170473591951866	199846641584953	221079491634448
ENSMUSG00000055866	Per2	415478739942965	-0.813689292695921	0.110049818793587	-739382673788954	14.2662	54.2862	278555371860517	305793027189498	310473463251638	300613001532995	481952607433784	495876461894651	587328985380906	563237000999729
ENSMUSG00000101911	RP23-29D20.1	0.107490663503094	-0.0327342327711312	0.134400432844307	-0.243557495153691	0.80757355096426	NA	0	0	0	0	0	0	0.859925308024753	0
ENSMUSG00000100151	RP23-29D20.2	0	NA	NA	NA	NA	NA	0	0	0	0	0	0	0	0
ENSMUSG00000101958	RP23-29D20.3	0.490852595058393	0.0797701464302499	0.180558867216803	0.441795784720266	0.658636989151837	NA	0	108054073211837	0	156162598198958	0	12846540463592	0	0
ENSMUSG00000034292	Traf3ip1	431830602539415	-0.344874063013235	0.100990220723494	-341492533180498	0.000637994983756361	0.00327026454284494	369956353252249	376028174777192	362219040460244	407584381299281	528593182346731	474037343106544	461779890409292	474446454663785
ENSMUSG00000026311	Asb1	121383548254437	-0.611005977401289	0.118889551338039	-513927397760979	2.75802e+07	3.52557e+08	834578008660221	97896990329924	107525555352121	921359329373853	156903677655862	158911705534633	119615610346243	154621113013302
ENSMUSG00000101705	RP24-291E1.1	0.419624205186473	0.0297476204982243	0.154678047060216	0.192319602319801	0.847491864567084	NA	0	216108146423673	0	0	119591217725505	0	0	0
ENSMUSG00000100980	RP23-5H15.1	113079826260977	-0.00189583722586436	0.322473722118782	-0.00587904407654662	0.995309228520373	0.997540295108324	141453899772919	108054073211837	105245241780216	101505688829323	956729741804038	899257832451439	146187302364208	116593646703766
ENSMUSG00000007805	Twist2	625595700160277	0.398018080623947	0.350499816334427	113557286502022	0.256135370641734	0.413842899690771	979296229197131	540270366059183	122786115410252	390406495497396	478364870902019	513861618543679	515955184814852	358749682165433
ENSMUSG00000101414	RP23-5H15.2	0.135067591514796	0.0221345141751604	0.134400432844307	0.164690795310173	0.86918736232804	NA	0	108054073211837	0	0	0	0	0	0
ENSMUSG00000102745	NA	275004082399495	0.0794761765445206	0.315271271173397	0.252088229443555	0.800972867777377	0.881928212801271	217621384266029	756378512482857	0	234243897298437	597956088627524	12846540463592	0.859925308024753	179374841082716
ENSMUSG00000026313	Hdac4	126707886887464	-0.436236355070616	0.117633673320745	-370843095140926	0.000208547510548519	0.00126055888956217	958622197691858	121236670143681	110068982028476	101193363632925	146499241713743	174456019495579	13062265428896	133723944027165
ENSMUSG00000103101	NA	0.78599122436621	0.205165798336481	0.223373230981166	0.918488743862868	0.358363049245434	NA	108810692133015	216108146423673	17540873630036	0	0	12846540463592	0	0
ENSMUSG00000096941	Gm26720	0	NA	NA	NA	NA	NA	0	0	0	0	0	0	0	0
ENSMUSG00000102565	NA	0	NA	NA	NA	NA	NA	0	0	0	0	0	0	0	0
ENSMUSG00000101265	RP24-186A12.1	0	NA	NA	NA	NA	NA	0	0	0	0	0	0	0	0
ENSMUSG00000101522	RP24-262J2.1	0	NA	NA	NA	NA	NA	0	0	0	0	0	0	0	0
ENSMUSG00000026260	Ndufa10	317420066866746	-0.175156198150927	0.095296193614364	-183801882853509	0.0660596308866011	0.149601832442973	2956386505254	303956107944897	326347953886821	265632579536428	312491851916744	313840983525552	36512428578731	356328121810816
ENSMUSG00000098288	Mir6900	0	NA	NA	NA	NA	NA	0	0	0	0	0	0	0	0
ENSMUSG00000067064	Olfr1416	0	NA	NA	NA	NA	NA	0	0	0	0	0	0	0	0
ENSMUSG00000057464	Olfr1415	0	NA	NA	NA	NA	NA	0	0	0	0	0	0	0	0
ENSMUSG00000042849	Olfr1414	0	NA	NA	NA	NA	NA	0	0	0	0	0	0	0	0
ENSMUSG00000097001	1700054K02Rik	0	NA	NA	NA	NA	NA	0	0	0	0	0	0	0	0
ENSMUSG00000058904	Olfr1413	0	NA	NA	NA	NA	NA	0	0	0	0	0	0	0	0
ENSMUSG00000099363	RP23-145J9.4	0	NA	NA	NA	NA	NA	0	0	0	0	0	0	0	0
ENSMUSG00000100793	RP23-145J9.6	0	NA	NA	NA	NA	NA	0	0	0	0	0	0	0	0
ENSMUSG00000046300	Olfr1412	0	NA	NA	NA	NA	NA	0	0	0	0	0	0	0	0
ENSMUSG00000107778	NA	0	NA	NA	NA	NA	NA	0	0	0	0	0	0	0	0
ENSMUSG00000108131	NA	0	NA	NA	NA	NA	NA	0	0	0	0	0	0	0	0
ENSMUSG00000062497	Olfr1411	0	NA	NA	NA	NA	NA	0	0	0	0	0	0	0	0
ENSMUSG00000063583	Olfr1410	0	NA	NA	NA	NA	NA	0	0	0	0	0	0	0	0
ENSMUSG00000061616	Olfr12	0	NA	NA	NA	NA	NA	0	0	0	0	0	0	0	0
ENSMUSG00000073616	Myeov2	163021286377314	0.675903428163105	0.136208874298383	49622569134699	6.96787e+07	8.11118e+08	176599753331883	238691447724947	229259218344571	163658402912508	123059363039544	107011682061721	123915236886367	14197518671697
ENSMUSG00000044055	Otos	412171788732872	0.0845580668201595	0.338251437576717	0.249985831326973	0.802598305801792	0.883033189980351	435242768532058	32416221963551	613930577051262	390406495497396	956729741804038	12846540463592	0	448437102706791
ENSMUSG00000100546	RP23-145J9.10	13403173608698	0.363322239763427	0.280910029973134	129337581786658	0.19588110961513	NA	108810692133015	432216292847347	0.877043681501802	234243897298437	119591217725505	0	0	0.896874205413582
ENSMUSG00000099665	RP23-145J9.11	0	NA	NA	NA	NA	NA	0	0	0	0	0	0	0	0
ENSMUSG00000100781	RP24-108K12.1	0	NA	NA	NA	NA	NA	0	0	0	0	0	0	0	0
ENSMUSG00000034220	Gpc1	472670893402592	-0.14839198440797	0.094868384400424	-156418795730337	0.117773434506293	0.232221260738477	442859516981369	466037217762652	38914428148235	493708054206006	529071547217633	45463906700652	495316977422258	510590485141952
ENSMUSG00000101995	RP24-108K12.3	206595239245819	0.428686032645664	0.314454770187639	136326770425477	0.172798156416552	0.309873356599849	217621384266029	280940590350775	157867862670324	343557716037708	179386826588257	513861618543679	197782820845693	224218551353395
ENSMUSG00000065470	Mir149	561721074062459	0.285700619420065	0.35128249878813	0.813307296565267	0.416041894671708	0.579741620192414	435242768532058	64832443927102	438521840750901	117121948649219	478364870902019	25693080927184	257977592407426	807186784872224
ENSMUSG00000034212	Ankmy1	927613644492985	0.147776239749223	0.333746256463345	0.442780216668747	0.657924714168173	0.783116705096229	108810692133015	864432585694694	105245241780216	101505688829323	837138524078533	642327023179599	120389543123465	717499364330865
ENSMUSG00000047067	Dusp28	235820552346744	0.350921232645907	0.152731741440935	229763131969274	0.0215827815208879	0.0615805744540143	285084013388498	319840056707037	25785084236153	203011377658646	198521421424338	186274836722084	206382073925941	229599796585877
ENSMUSG00000097251	5033417F24Rik	482988025341047	-0.0397011020412082	0.237122110434828	-0.167428933423397	0.867032560903334	0.922220926526791	413480630105455	345773034277877	534996645716099	601226003065989	370732774949065	565247780398047	601947715617327	430499618598519
ENSMUSG00000026269	Rnpepl1	171895738021691	-0.0225207994433081	0.108185846825486	-0.208167704964553	0.835098023913586	0.903870050807154	167894897961241	182071113361945	148395790910105	183803378080174	194814093674847	149019869377667	172930979443778	176235781363769
ENSMUSG00000100632	RP23-45A13.4	703250008982401	0.124280671294213	0.346264756305094	0.358918050512508	0.719656395776166	0.828619938786404	761674844931102	864432585694694	526226208901081	85889429009427	478364870902019	899257832451439	429962654012377	807186784872224
ENSMUSG00000026270	Capn10	133387346745444	-0.111988175453856	0.104738906790612	-106921275851901	0.284973810995052	0.446254062222849	125349917337233	131393753025593	129890169230417	126101298045659	123059363039544	122555996022668	151346854212357	157401423050084
ENSMUSG00000026271	Gpr35	17726104427546	0.0275363856645673	0.30636315769028	0.0898815179741861	0.928381368218155	0.959380756061143	206740315052728	172886517138939	122786115410252	210819507568594	155468583043156	269777349735432	171985061604951	10762490464963
ENSMUSG00000100021	RP23-45A13.6	0.109630460187725	0.0221345141751603	0.134400432844307	0.164690795310172	0.86918736232804	NA	0	0	0.877043681501802	0	0	0	0	0
ENSMUSG00000045091	Aqp12	0.195203247748698	0.0495688876483061	0.134400432844307	0.368814940542104	0.712265667621036	NA	0	0	0	156162598198958	0	0	0	0
ENSMUSG00000014602	Kif1a	405936063957664	-0.379682804137103	0.100477822411794	-377877222080935	0.000157603501632942	0.000988690589166094	328412430995864	330958820840535	334855277597388	412558160051918	498635582306492	474384199699061	414054035813919	453630004356136
ENSMUSG00000101378	RP23-254H20.2	0.585803704246232	0.184742124947242	0.219567108869809	0.841392528681442	0.400128069645343	NA	108810692133015	108054073211837	0.877043681501802	0.780812990994791	0	0	0.859925308024753	0
ENSMUSG00000026272	Agxt	0	NA	NA	NA	NA	NA	0	0	0	0	0	0	0	0
ENSMUSG00000034159	2310007B03Rik	0.94128775901613	-0.0744973631116544	0.240263078336427	-0.310065797988902	0.756510920607358	NA	108810692133015	108054073211837	0.877043681501802	0	358773653176514	0	0	0.896874205413582
ENSMUSG00000084989	E030010N08Rik	491565566600892	-147355956508982	0.298132568296024	-494263197580844	7.70749e+07	8.89844e+08	261145661119235	334967626956694	701634945201442	156162598198958	108828008130209	616633942252415	902921573425991	502249555031606
ENSMUSG00000047793	Sned1	153518829581682	0.77598829284888	0.262345449929163	295788736971961	0.0030975528072005	0.012338156788025	327520183320374	139389754443269	214875701967942	124149265568172	155468583043156	835025130133479	118669692507416	645749427897779
ENSMUSG00000098997	Mir6901	0	NA	NA	NA	NA	NA	0	0	0	0	0	0	0	0
ENSMUSG00000026273	Mterfd2	444176526911365	0.00327121911832828	0.108845290884466	0.0300538414822237	0.976024113246408	0.986625843438501	446123837745359	507854144095632	436767753387898	389625682506401	432920208166327	454767532411156	435122205860525	450230851117618
ENSMUSG00000101172	RP23-110B5.3	395354401977149	0.317867671650645	0.347817100820664	0.913893166554047	0.360772984686563	0.52749809942317	326432076399044	864432585694694	350817472600721	468487794596875	239182435451009	12846540463592	515955184814852	269062261624075
ENSMUSG00000100351	RP23-110B5.4	212545325619296	-0.292444698458471	0.297983994720506	-0.981410759100565	0.326390222580741	NA	326432076399044	0	0.877043681501802	0.780812990994791	0	770792427815519	257977592407426	179374841082716
ENSMUSG00000026274	Pask	238096797458515	0.185172408581452	0.135022397286244	137141994441774	0.170244083659782	0.306395742186341	263321874961895	250685449851461	222769095101458	28031186376713	230811050210224	188844144814802	253677965867302	214352935093846
ENSMUSG00000026275	Ppp1r7	256509236829284	-0.26174850920208	0.0846466347603175	-30922494431496	0.00198645849417254	0.00851964202220544	23318131324105	219133660473605	239169811945542	240412319927296	247793003127246	286349386933465	293922470282861	292111928703204
ENSMUSG00000106302	NA	0	NA	NA	NA	NA	NA	0	0	0	0	0	0	0	0
ENSMUSG00000098689	Mir6345	0.109630460187725	0.0221345141751603	0.134400432844307	0.164690795310172	0.86918736232804	NA	0	0	0.877043681501802	0	0	0	0	0
ENSMUSG00000064389	Gm26446	0.751940174890093	0.107735079475796	0.231848930000007	0.464677924007642	0.642162119769919	NA	108810692133015	108054073211837	17540873630036	0	119591217725505	0	0	0.896874205413582
ENSMUSG00000034107	Ano7	672859376121821	0.388434606800525	0.349043729728478	111285370203524	0.265771266921574	0.4251864791533	119691761346316	97248665890653	526226208901081	624650392795833	717547306353028	642327023179599	343970123209901	358749682165433
ENSMUSG00000034088	Hdlbp	45191696548254	-0.153563937397834	0.0905513616558902	-169587662283204	0.0899092476835388	0.189134370153792	415874465332381	393857096857145	433434987398191	466535762119388	428256150675032	516559392041034	496864842976702	463953026460446
ENSMUSG00000090489	Gm17415	133549634261182	0.287726423729203	0.282018689425122	102023885124676	0.30761519601958	NA	108810692133015	216108146423673	0.877043681501802	390406495497396	0	0	0.859925308024753	179374841082716
ENSMUSG00000026276	2002-09-01	335278929199128	0.144339418576843	0.091111138642732	158421265200989	0.113145335091837	0.225476922332021	357769555733352	350851575718834	381250888348833	319196350718671	341911291477218	337864014192469	291858649543601	301529107860046
ENSMUSG00000034066	Farp2	618701125171146	-0.46207754388874	0.241016503625683	-191720291738354	0.055212157588962	0.130035768735502	729031637291197	248524368387224	473603588010973	569993483426198	705588184580478	693713185033967	73093651182104	798218042818088
ENSMUSG00000103854	NA	0	NA	NA	NA	NA	NA	0	0	0	0	0	0	0	0
ENSMUSG00000026277	Stk25	823167291428826	0.044749202108538	0.0842142953990315	0.53137299191905	0.59516033340271	0.734264971719022	779410987748783	89479578026722	884673961530868	785654031538959	834866290941748	783767433683747	757852173962215	864317671757069
ENSMUSG00000100927	RP23-302H1.2	143799601769718	0.294958404742839	0.295687407562928	0.99753454898165	0.318505112606418	NA	108810692133015	216108146423673	17540873630036	312325196397916	119591217725505	12846540463592	0	0.896874205413582
ENSMUSG00000026278	Bok	201336125572588	-0.130871699998451	0.145750181510906	-0.897917921211362	0.369229309594234	0.535840086135097	189657036387844	203465819857888	219874850952502	15444480961877	174842360314688	176126069755846	23415766137514	258120396318029
ENSMUSG00000026279	Thap4	485016394400964	0.0718644328730645	0.116174922980103	0.618588168854415	0.536187697898567	0.686701424435812	513586466867828	477599003596318	494652636367017	506747631155619	422156998571032	414943256974021	496176902730283	554268258945594
ENSMUSG00000101952	RP24-263F3.1	138981264759251	0.218611423074931	0.284375846483271	0.768741177488827	0.442046974808971	NA	217621384266029	108054073211837	17540873630036	234243897298437	119591217725505	25693080927184	0	0
ENSMUSG00000026280	Atg4b	218272647425061	0.0731499662738399	0.0785839250936064	0.930851521945566	0.351930374135835	0.518587248248273	230569856629858	228642418916246	205754447680323	23080832013806	210121769543712	200919892850579	215325297129398	224039176512313
ENSMUSG00000026281	Dtymk	145613592179495	0.541567802940836	0.104941657059678	516065610277963	2.46086e+07	3.17876e+08	166589169655645	185961059997571	175847258141111	164829622399	125331596176329	995606885928379	113424148128465	133365194345
ENSMUSG00000026283	Ing5	454364299577474	0.0707147409810072	0.138668648443674	0.509954786281277	0.610083138157178	0.746403331900881	446123837745359	549995232648249	475357675373977	39118730848839	50467493880163	493307153801932	390406089843238	383862159917013
ENSMUSG00000088961	Gm22089	0	NA	NA	NA	NA	NA	0	0	0	0	0	0	0	0
ENSMUSG00000073609	D2hgdh	170374774639871	0.006550858534606	0.192214105312203	0.0340810500039307	0.972812519612271	0.984573551719941	158863610514201	154517324692926	180670998389371	18739511783875	228419225855714	164435717933977	106630738195069	182065463698957
ENSMUSG00000094651	Gal3st2	0.1605817557949	-0.0327342327711312	0.134400432844307	-0.243557495153691	0.80757355096426	NA	0	0	0	0	0	12846540463592	0	0
ENSMUSG00000101660	RP23-397C14.2	0	NA	NA	NA	NA	NA	0	0	0	0	0	0	0	0
ENSMUSG00000093805	Gm9994	0.739414974122403	-0.0573041328655228	0.219050521626749	-0.261602357483385	0.793628026291694	NA	0	0	0.877043681501802	156162598198958	0	0	257977592407426	0.896874205413582
ENSMUSG00000099624	RP24-171A4.1	426347768185739	0.14172103214708	0.341192692070089	0.415369483112983	0.67787144304745	0.798214215542735	652864152798087	64832443927102	438521840750901	234243897298437	0	12846540463592	859925308024753	448437102706791
ENSMUSG00000073608	Gm6086	0.135067591514796	0.0221345141751604	0.134400432844307	0.164690795310173	0.86918736232804	NA	0	108054073211837	0	0	0	0	0	0
ENSMUSG00000034000	Neu4	26160618505226	-145587412547353	0.29942111406906	-486229613432584	1.16032e+08	1.28675e+09	761674844931102	64832443927102	166638299485342	124930078559167	25114155722356	411089294834944	567550703296337	430499618598519
ENSMUSG00000026285	Pdcd1	120467932687733	0.231709577398922	0.258218889560409	0.897337827582574	0.36953867720964	NA	108810692133015	432216292847347	0.877043681501802	0.780812990994791	0	25693080927184	0	0
ENSMUSG00000100990	RP24-492P7.1	0	NA	NA	NA	NA	NA	0	0	0	0	0	0	0	0
ENSMUSG00000100347	RP23-193H10.1	0.536308900292409	0.118000401441841	0.184171150875476	0.640710561241072	0.521710751155829	NA	108810692133015	0	0	234243897298437	0	0	0.859925308024753	0
ENSMUSG00000077413	Gm23389	0	NA	NA	NA	NA	NA	0	0	0	0	0	0	0	0
ENSMUSG00000100518	RP23-298A7.1	0	NA	NA	NA	NA	NA	0	0	0	0	0	0	0	0
ENSMUSG00000089310	Gm23181	0	NA	NA	NA	NA	NA	0	0	0	0	0	0	0	0
ENSMUSG00000099592	RP23-192P10.1	0.503827205023242	0.100704963448866	0.197674951630922	0.509447264906339	0.610438753589188	NA	108810692133015	0	0.877043681501802	0.780812990994791	0	12846540463592	0	0
ENSMUSG00000051185	Fam174a	598489084449588	0.4601581225427	0.102113781422924	45063273157701	6.59593e+08	6.10931e+09	688771681201982	662371468788559	748118260321037	683992180111437	455642539534173	467614072874748	527134213819174	554268258945594
ENSMUSG00000103973	NA	73629355988988	0.518416261870354	0.350894379486175	147741398032504	0.139564700899917	0.264259514995579	870485537064116	162081109817755	789339313351622	624650392795833	107632095952954	38539621390776	343970123209901	179374841082716
ENSMUSG00000081051	Gm15427	471718774276055	0.594793235805043	0.218794194976401	271850556121563	0.00655775533659709	0.0230747130632936	478767045385264	680740661234571	62270101386628	538760963786406	370732774949065	308316971126208	361168629370396	412562134490248
ENSMUSG00000040710	St8sia4	128543727886683	0.0269598997318972	0.119177524900619	0.22621630843885	0.821033187055384	0.894803581471979	130899262636016	116698399068784	133924570165325	137657330312382	990215282767179	137329517555798	140081832677232	13273738240121
ENSMUSG00000103197	NA	0.502515771174093	0.0807916724443177	0.160962498182082	0.501928544578909	0.615717785443536	NA	0	0	0	312325196397916	0	0	0	0.896874205413582
ENSMUSG00000100777	RP23-288O15.1	0.135067591514796	0.0221345141751604	0.134400432844307	0.164690795310173	0.86918736232804	NA	0	108054073211837	0	0	0	0	0	0
ENSMUSG00000102718	NA	0	NA	NA	NA	NA	NA	0	0	0	0	0	0	0	0
ENSMUSG00000095955	Gm22360	0	NA	NA	NA	NA	NA	0	0	0	0	0	0	0	0
ENSMUSG00000100062	RP24-348G21.1	0	NA	NA	NA	NA	NA	0	0	0	0	0	0	0	0
ENSMUSG00000080345	Gm24586	0	NA	NA	NA	NA	NA	0	0	0	0	0	0	0	0
ENSMUSG00000096585	Gm22917	0	NA	NA	NA	NA	NA	0	0	0	0	0	0	0	0
ENSMUSG00000102658	NA	0	NA	NA	NA	NA	NA	0	0	0	0	0	0	0	0
ENSMUSG00000100336	RP23-168P24.1	0	NA	NA	NA	NA	NA	0	0	0	0	0	0	0	0
ENSMUSG00000100589	RP23-168P24.2	0	NA	NA	NA	NA	NA	0	0	0	0	0	0	0	0
ENSMUSG00000095610	Gm26245	0	NA	NA	NA	NA	NA	0	0	0	0	0	0	0	0
ENSMUSG00000100362	RP24-512M8.1	0	NA	NA	NA	NA	NA	0	0	0	0	0	0	0	0
ENSMUSG00000077255	Gm26078	0	NA	NA	NA	NA	NA	0	0	0	0	0	0	0	0
ENSMUSG00000040693	Slco4c1	785143657162286	-0.416021655161776	0.214363287528693	-194073182940008	0.0522908135205506	0.124677878365022	576696668304977	583491995343918	587619266606208	890126809734062	645792575717725	912104372915031	937318585746981	114799898292938
ENSMUSG00000097814	Panct2	986342834679185	-0.381661003687143	0.206848665760839	-184512190244642	0.0650198077843809	0.147654932303143	565815599091675	659129846592204	112261591232231	100724875838328	108828008130209	127180750589561	112650215351243	104934282033389
ENSMUSG00000045463	Slco6b1	0.0976016238743489	0.0221345141751603	0.134400432844307	0.164690795310172	0.86918736232804	NA	0	0	0	0.780812990994791	0	0	0	0
ENSMUSG00000097480	Gm9499	0.664408960818142	0.0229710906924584	0.210302760935868	0.109228669135083	0.913021121665915	NA	108810692133015	0	0.877043681501802	0.780812990994791	0	25693080927184	0	0
ENSMUSG00000100454	RP24-496O18.3	0.136013365166268	0.0221345141751603	0.134400432844307	0.164690795310172	0.86918736232804	NA	108810692133015	0	0	0	0	0	0	0
ENSMUSG00000044757	Gm6430	0.653402448340387	0.0537738071617073	0.222189951109957	0.242017277978048	0.808766775249431	NA	108810692133015	108054073211837	0.877043681501802	0	0	12846540463592	0	0.896874205413582
ENSMUSG00000026331	Slco6c1	0.982275632594468	0.170231214011304	0.228963877406651	0.743485024534964	0.457188084803666	NA	0	108054073211837	0	468487794596875	119591217725505	0	0	0.896874205413582
ENSMUSG00000100484	RP23-306I10.1	0.109630460187725	0.0221345141751603	0.134400432844307	0.164690795310172	0.86918736232804	NA	0	0	0.877043681501802	0	0	0	0	0
ENSMUSG00000101348	RP23-282G20.2	0	NA	NA	NA	NA	NA	0	0	0	0	0	0	0	0
ENSMUSG00000103179	NA	0	NA	NA	NA	NA	NA	0	0	0	0	0	0	0	0
ENSMUSG00000044768	D1Ertd622e	140499321006905	-0.301937194830678	0.0778332482664463	-387928297425102	0.000104764824499447	0.000694598890898532	122412028649641	126963536023908	123136932882853	130317688197031	148053927544175	149919127210118	165879591917975	157311735629542
ENSMUSG00000040648	Ppip5k2	184000430843293	0.228738861079069	0.120571756554882	189711809477497	0.0578123535495328	0.134628602199332	210004635816718	197630899904449	15549984473027	232760352615547	174961951532413	179337704871744	16467569648674	15713236078846
ENSMUSG00000026333	Gin1	18229431086981	0.364678779599997	0.126628547715862	28799096742252	0.00397789117788673	0.0152458704739072	204564101210067	217188687155792	200843003063913	202230564667651	147097197802371	161866409841259	169405285680876	15515923753655
ENSMUSG00000026335	Pam	246282599778872	-0.176164721877313	0.0942980452962843	-186816939125093	0.0617384637801748	0.141807448680371	215989223884034	26354388456367	234258367329131	210429101073096	254968476190776	250507539040044	281367560785699	259196645364525
ENSMUSG00000104140	NA	350086400880492	-0.0112542441317528	0.343488432817783	-0.0327645505830558	0.973862347562152	0.985217216582344	435242768532058	540270366059183	17540873630036	234243897298437	717547306353028	25693080927184	171985061604951	269062261624075
ENSMUSG00000089169	Gm25413	0.0976016238743489	0.0221345141751603	0.134400432844307	0.164690795310172	0.86918736232804	NA	0	0	0	0.780812990994791	0	0	0	0
ENSMUSG00000089782	Gm3531	449652152282653	0.242259687795235	0.229415267582287	105598764349169	0.290973860200645	0.452884743041018	359075284038948	572686588022734	596389703421226	437255274957083	466405749129468	411089294834944	395565641691386	358749682165433
ENSMUSG00000089706	B230216N24Rik	167153050738665	0.858942268854131	0.181929387878827	472129477743432	2.34348e+08	2.39871e+08	189330604311445	244202205458751	191195522567393	249860157118333	157860407397666	104056977755095	877123814185248	113006149882111
ENSMUSG00000096085	Gm24465	0.244698051702521	0.0495688876483061	0.134400432844307	0.368814940542104	0.712265667621036	NA	0	108054073211837	0.877043681501802	0	0	0	0	0
ENSMUSG00000100182	RP24-392K18.1	0.938036094965097	-0.0891818676597923	0.242914488492695	-0.367132764345072	0.713519988730917	NA	108810692133015	0	17540873630036	0	119591217725505	25693080927184	0	0.896874205413582
ENSMUSG00000100711	RP24-392K18.2	0.910295912840098	-0.0987423457621237	0.253315971202412	-0.389799132259307	0.696685085474256	NA	108810692133015	0	0.877043681501802	0.780812990994791	239182435451009	12846540463592	0.859925308024753	0
ENSMUSG00000097608	Gm7952	137352855147089	-0.26899083219756	0.274763681051867	-0.978989767380436	0.327585035496982	NA	0	108054073211837	0.877043681501802	0.780812990994791	478364870902019	25693080927184	0	0.896874205413582
ENSMUSG00000099634	RP23-22I7.2	12292799930053	-0.324274429368006	0.267050239864392	-121428248681849	0.224639870954006	NA	0	108054073211837	0.877043681501802	0	0	25693080927184	171985061604951	358749682165433
ENSMUSG00000026336	Slco6d1	0	NA	NA	NA	NA	NA	0	0	0	0	0	0	0	0
ENSMUSG00000089791	Gm3555	432845947277319	0.235351531515253	0.346249894507849	0.679715821573824	0.496684416040047	0.65254925315586	326432076399044	64832443927102	877043681501802	234243897298437	358773653176514	12846540463592	171985061604951	717499364330865
ENSMUSG00000096193	Gm26134	0	NA	NA	NA	NA	NA	0	0	0	0	0	0	0	0
ENSMUSG00000100009	RP24-62C22.1	158233670578636	-0.114653290278553	0.298847548426665	-0.383651433254732	0.701236813524678	NA	0	108054073211837	0.877043681501802	312325196397916	239182435451009	25693080927184	171985061604951	0.896874205413582
ENSMUSG00000099686	RP23-413H17.1	0	NA	NA	NA	NA	NA	0	0	0	0	0	0	0	0
ENSMUSG00000087804	Gm23434	0	NA	NA	NA	NA	NA	0	0	0	0	0	0	0	0
ENSMUSG00000099453	RP24-400L13.1	0	NA	NA	NA	NA	NA	0	0	0	0	0	0	0	0
ENSMUSG00000067028	Cntnap5b	249468918512797	-0.121797782699972	0.168415861923887	-0.723196623575849	0.469559092912434	0.628496124293531	252440805748594	183691924460122	227154313508967	287339180686083	302565780845527	294185776616256	251958115251253	196415450985574
ENSMUSG00000082431	Gm7110	702721262824895	0.43379717101057	0.346819238985533	125078750613563	0.211012014357075	0.359476910152991	761674844931102	11885948053302	789339313351622	780812990994791	358773653176514	770792427815519	343970123209901	627811943789507
ENSMUSG00000104104	NA	0	NA	NA	NA	NA	NA	0	0	0	0	0	0	0	0
ENSMUSG00000100662	RP23-478L14.1	0.650923632851414	0.156728682856801	0.210816325803543	0.743437123569141	0.457217075562854	NA	108810692133015	108054073211837	17540873630036	0	0	12846540463592	0	0
ENSMUSG00000087883	Gm23602	0	NA	NA	NA	NA	NA	0	0	0	0	0	0	0	0
ENSMUSG00000099835	RP24-369P14.2	192275994113066	-0.0105084199549736	0.311701886361629	-0.0337130457490463	0.973105975883387	NA	326432076399044	108054073211837	263113104450541	0.780812990994791	239182435451009	0	343970123209901	179374841082716
ENSMUSG00000100794	RP24-369P14.1	110360883917773	-0.200251615542519	0.270702480480136	-0.739747988963158	0.45945292348319	NA	108810692133015	0	0.877043681501802	0.780812990994791	0	25693080927184	171985061604951	179374841082716
ENSMUSG00000099427	RP23-448C15.1	0	NA	NA	NA	NA	NA	0	0	0	0	0	0	0	0
ENSMUSG00000099892	RP23-279J5.1	0	NA	NA	NA	NA	NA	0	0	0	0	0	0	0	0
ENSMUSG00000100977	RP23-279J5.2	0	NA	NA	NA	NA	NA	0	0	0	0	0	0	0	0
ENSMUSG00000077039	Gm25537	0	NA	NA	NA	NA	NA	0	0	0	0	0	0	0	0
ENSMUSG00000100684	RP24-160I3.1	0	NA	NA	NA	NA	NA	0	0	0	0	0	0	0	0
ENSMUSG00000100088	RP24-468G12.1	0	NA	NA	NA	NA	NA	0	0	0	0	0	0	0	0
ENSMUSG00000100222	RP24-468G12.2	144170923408227	0.263867521365556	0.288839139580498	0.913544894742416	0.360956033097014	NA	217621384266029	432216292847347	0.877043681501802	0.780812990994791	119591217725505	12846540463592	0	0.896874205413582
ENSMUSG00000100065	RP24-490C20.1	0	NA	NA	NA	NA	NA	0	0	0	0	0	0	0	0
ENSMUSG00000100349	RP23-458O23.1	0	NA	NA	NA	NA	NA	0	0	0	0	0	0	0	0
ENSMUSG00000099375	RP23-458O23.2	0	NA	NA	NA	NA	NA	0	0	0	0	0	0	0	0
ENSMUSG00000077295	Gm24122	0	NA	NA	NA	NA	NA	0	0	0	0	0	0	0	0
ENSMUSG00000099770	RP23-110D10.1	0	NA	NA	NA	NA	NA	0	0	0	0	0	0	0	0
ENSMUSG00000088510	Gm23036	0	NA	NA	NA	NA	NA	0	0	0	0	0	0	0	0
ENSMUSG00000101890	RP23-285O2.1	0	NA	NA	NA	NA	NA	0	0	0	0	0	0	0	0
ENSMUSG00000099989	RP23-285O2.2	0	NA	NA	NA	NA	NA	0	0	0	0	0	0	0	0
ENSMUSG00000087908	Gm22034	0	NA	NA	NA	NA	NA	0	0	0	0	0	0	0	0
ENSMUSG00000100955	RP23-434G18.1	0	NA	NA	NA	NA	NA	0	0	0	0	0	0	0	0
ENSMUSG00000088594	Gm23965	0	NA	NA	NA	NA	NA	0	0	0	0	0	0	0	0
ENSMUSG00000099469	RP24-103A6.1	0.271080956681064	0.0517198752675826	0.137167731160956	0.377055702750477	0.706132209786176	NA	108810692133015	108054073211837	0	0	0	0	0	0
ENSMUSG00000102325	NA	0	NA	NA	NA	NA	NA	0	0	0	0	0	0	0	0
ENSMUSG00000101297	RP23-301D16.1	0	NA	NA	NA	NA	NA	0	0	0	0	0	0	0	0
ENSMUSG00000100059	RP24-296M22.1	0	NA	NA	NA	NA	NA	0	0	0	0	0	0	0	0
ENSMUSG00000088161	Gm23537	0	NA	NA	NA	NA	NA	0	0	0	0	0	0	0	0
ENSMUSG00000099464	RP24-406F14.1	0.107490663503094	-0.0327342327711312	0.134400432844307	-0.243557495153691	0.80757355096426	NA	0	0	0	0	0	0	0.859925308024753	0
ENSMUSG00000100935	RP24-406F14.2	0	NA	NA	NA	NA	NA	0	0	0	0	0	0	0	0
ENSMUSG00000099801	RP24-406F14.3	0	NA	NA	NA	NA	NA	0	0	0	0	0	0	0	0
ENSMUSG00000050840	Cdh20	512126822664204	-153843890821345	0.124126619595879	-123941094442286	2.81253e-21	9.22181e-19	230678667321991	253927072047816	317489812703652	219408450469536	794085685697351	738676076656539	790271358074748	752477458341995
ENSMUSG00000103991	NA	154527786205017	-0.478648474842962	0.291663550996821	-164109801587165	0.10077707056212	NA	0	108054073211837	0.877043681501802	0	119591217725505	12846540463592	343970123209901	448437102706791
ENSMUSG00000084704	n-R5s216	0	NA	NA	NA	NA	NA	0	0	0	0	0	0	0	0
ENSMUSG00000103060	NA	0	NA	NA	NA	NA	NA	0	0	0	0	0	0	0	0
ENSMUSG00000089866	Gm15699	0	NA	NA	NA	NA	NA	0	0	0	0	0	0	0	0
ENSMUSG00000099669	RP24-209M20.1	0	NA	NA	NA	NA	NA	0	0	0	0	0	0	0	0
ENSMUSG00000099702	RP24-286I24.1	0.107490663503094	-0.0327342327711312	0.134400432844307	-0.243557495153691	0.80757355096426	NA	0	0	0	0	0	0	0.859925308024753	0
ENSMUSG00000047496	Rnf152	205071043768806	-0.675757792186251	0.11973246345273	-564389784273535	1.66243e+06	2.82426e+07	143738924307712	138417267784363	168743204320947	174902109982833	207371171536025	287248644765917	261847256293537	258299771159112
ENSMUSG00000099582	RP24-286I24.2	0	NA	NA	NA	NA	NA	0	0	0	0	0	0	0	0
ENSMUSG00000097482	Gm17634	215277396080069	-131293082738464	0.288901260781734	-454456593173736	5.50486e+08	5.17425e+09	870485537064116	108054073211837	105245241780216	109313818739271	310937166086312	269777349735432	292374604728416	439468360652655
ENSMUSG00000101214	RP23-223I5.2	0.763901649226551	0.223763805313908	0.220666469867163	101403627587195	0.310565442973386	NA	217621384266029	216108146423673	0.877043681501802	0	0	0	0	0.896874205413582
ENSMUSG00000067017	Gm3608	79295182110428	-0.130298426829785	0.345462232295925	-0.377171264030306	0.706046333965446	0.818940482760582	544053460665073	108054073211837	789339313351622	546569093696354	107632095952954	38539621390776	120389543123465	717499364330865
ENSMUSG00000056536	Pign	532682781522939	0.397643456661138	0.149184704666607	266544387073581	0.00768867654730627	0.0263931833388861	639806869742125	540270366059183	608668314962251	644951530561697	563274635487127	501015078080088	328491467665456	434983989625587
ENSMUSG00000100672	RP24-511K23.3	0.149489022156881	-0.0327342327711312	0.134400432844307	-0.243557495153691	0.80757355096426	NA	0	0	0	0	119591217725505	0	0	0
ENSMUSG00000101219	RP24-511K23.2	0.807543440110655	0.184364634659078	0.250542230564313	0.735862510059963	0.461814374608459	NA	108810692133015	108054073211837	17540873630036	0.780812990994791	0	0	0.859925308024753	0.896874205413582
ENSMUSG00000076999	Gm22426	0	NA	NA	NA	NA	NA	0	0	0	0	0	0	0	0
ENSMUSG00000101656	RP24-511K23.4	0.0976016238743489	0.0221345141751603	0.134400432844307	0.164690795310172	0.86918736232804	NA	0	0	0	0.780812990994791	0	0	0	0
ENSMUSG00000026319	2310035C23Rik	250431706148565	-0.187639430466876	0.0826593900271927	-227003163712129	0.0232056635646155	0.0653352809190039	228393642787197	249929071338978	216805198067246	240724645123694	245042405119559	27864146265531	268038718511316	275878505585218
ENSMUSG00000104044	NA	0.94624769782639	0.148942252327479	0.229018117742944	0.650351394882462	0.515465265867762	NA	326432076399044	216108146423673	0	0	0	12846540463592	0.859925308024753	0
ENSMUSG00000101330	RP24-353D23.2	0.314722747565168	0.0327522086655224	0.162029539887485	0.202137268847804	0.839809412857266	NA	0	0	0.877043681501802	0.780812990994791	0	0	0.859925308024753	0
ENSMUSG00000026321	Tnfrsf11a	103042281084371	-0.463890258039704	0.211513128982217	-219319840934652	0.0282930871063465	0.0767793012308293	924890883130623	799600141767591	631471450681298	102286501820318	160252231752176	136173328914075	859925308024753	104037407827975
ENSMUSG00000102690	NA	0.0976016238743489	0.0221345141751603	0.134400432844307	0.164690795310172	0.86918736232804	NA	0	0	0	0.780812990994791	0	0	0	0
ENSMUSG00000089206	Gm26214	0	NA	NA	NA	NA	NA	0	0	0	0	0	0	0	0
ENSMUSG00000099448	RP24-79F8.2	0	NA	NA	NA	NA	NA	0	0	0	0	0	0	0	0
ENSMUSG00000099843	RP24-79F8.3	301428615703399	-0.495643316301248	0.27122061101936	-182745446387136	0.067631466823889	0.152372176686483	195859245839426	162081109817755	333276598970685	257668287028281	370732774949065	38539621390776	257977592407426	448437102706791
ENSMUSG00000038866	Zcchc2	806651133901554	-0.529810319639628	0.102585520054702	-516457214777598	2.4099e+07	3.12524e+06	618044731315522	638599572681955	597266747102727	772224048093848	959121566158548	949359340259448	97687514991612	941717915684261
ENSMUSG00000102501	NA	0.356721106218955	0.0351435826119552	0.167501153184025	0.209810989022534	0.833815195959435	NA	0	0	0.877043681501802	0.780812990994791	119591217725505	0	0	0
ENSMUSG00000097612	Gm26509	523679667862789	-0.549990253071381	0.350903826886108	-15673532487575	0.117032145271382	0.231188434660904	326432076399044	64832443927102	0.877043681501802	234243897298437	717547306353028	102772323708736	429962654012377	717499364330865
ENSMUSG00000101583	RP24-339K18.2	636564659995866	-0.413460096352998	0.350740908553002	-117881914048392	0.23847020098166	0.393608881945818	217621384266029	64832443927102	701634945201442	312325196397916	956729741804038	513861618543679	120389543123465	538124523248149
ENSMUSG00000044340	Phlpp1	193569097348916	-0.433000290154936	0.100578975964659	-430507753734818	1.66927e+07	0.000137179368130886	157666692900738	142523322566413	190143070149591	166078923184592	209523813455084	22134589218769	231491892920264	22977917142696
ENSMUSG00000103291	NA	0.735699107184373	-0.234639320383502	0.221180537494781	-106084976120034	0.28875818369596	NA	0	0	0.877043681501802	0	239182435451009	0	171985061604951	0.896874205413582
ENSMUSG00000100247	RP24-176P22.1	0.465243764533785	-0.00488086965348638	0.194200784723015	-0.0251331098401475	0.97994879068443	NA	108810692133015	0	0.877043681501802	0	0	0	0.859925308024753	0.896874205413582
ENSMUSG00000099604	RP24-176P22.2	0	NA	NA	NA	NA	NA	0	0	0	0	0	0	0	0
ENSMUSG00000057329	Bcl2	592338690844668	-0.225815051102159	0.11835279803505	-190798236164458	0.0563934960349202	0.132127996461418	496176756126546	616988758039587	588496310287709	477857550488812	594368352095758	680866644570375	697399424808075	586555730340483
ENSMUSG00000054006	D630008O14Rik	0	NA	NA	NA	NA	NA	0	0	0	0	0	0	0	0
ENSMUSG00000098344	Mir3473f	0	NA	NA	NA	NA	NA	0	0	0	0	0	0	0	0
ENSMUSG00000103348	NA	0.368682580555413	0.12319696907354	0.168364399451837	0.731728141309248	0.464334516447866	NA	108810692133015	108054073211837	0	0.780812990994791	0	0	0	0
ENSMUSG00000009905	Kdsr	801547574307039	0.159574102077489	0.106026791791748	150503565543052	0.132314910097876	0.253929492376892	894423889333379	918459622300612	791970444396128	787059494922749	724722779416559	662881487921347	822088594471664	810774281693878
ENSMUSG00000009907	Vps4b	124543450345635	0.0031654964603418	0.108428221238624	0.0291943962944419	0.976709550439641	0.986893014165334	122629650033907	146629377348462	117173035848641	112280908105051	128440967837192	136044863509439	119873587938651	113275212143735
ENSMUSG00000067006	Serpinb5	116348202679144	0.0793120047434234	0.268498214758364	0.295391180961112	0.767695069476275	NA	0	108054073211837	350817472600721	0.780812990994791	0	12846540463592	0.859925308024753	179374841082716
ENSMUSG00000083613	Pou2f3-rs1	0	NA	NA	NA	NA	NA	0	0	0	0	0	0	0	0
ENSMUSG00000059956	Serpinb12	0.248122640842966	-0.00529985929798547	0.134400432844307	-0.0394333499217593	0.968544891186362	NA	108810692133015	0	0	0	0	0	0	0.896874205413582
ENSMUSG00000048775	Serpinb13	0	NA	NA	NA	NA	NA	0	0	0	0	0	0	0	0
ENSMUSG00000084228	Gm8080	0	NA	NA	NA	NA	NA	0	0	0	0	0	0	0	0
ENSMUSG00000044594	Serpinb3a	0.426493004437525	0.130399596234041	0.155735657669669	0.837313677453569	0.402416273149486	NA	0	0	263113104450541	0.780812990994791	0	0	0	0
ENSMUSG00000058017	Serpinb3d	0.109630460187725	0.0221345141751603	0.134400432844307	0.164690795310172	0.86918736232804	NA	0	0	0.877043681501802	0	0	0	0	0
ENSMUSG00000083884	Gm15388	0	NA	NA	NA	NA	NA	0	0	0	0	0	0	0	0
ENSMUSG00000073602	Serpinb3b	0	NA	NA	NA	NA	NA	0	0	0	0	0	0	0	0
ENSMUSG00000080729	Gm8084	0	NA	NA	NA	NA	NA	0	0	0	0	0	0	0	0
ENSMUSG00000081114	Gm15390	0	NA	NA	NA	NA	NA	0	0	0	0	0	0	0	0
ENSMUSG00000073601	Serpinb3c	0	NA	NA	NA	NA	NA	0	0	0	0	0	0	0	0
ENSMUSG00000084189	Gm8089	0	NA	NA	NA	NA	NA	0	0	0	0	0	0	0	0
ENSMUSG00000026327	Serpinb11	0.598085338203686	-0.0636249301351363	0.205944181033767	-0.308942597046257	0.757365192952447	NA	108810692133015	0	0	0.780812990994791	119591217725505	0	171985061604951	0
ENSMUSG00000087210	Gm15391	0	NA	NA	NA	NA	NA	0	0	0	0	0	0	0	0
ENSMUSG00000067001	Serpinb7	0.50288143137177	0.10065434321747	0.19763142461575	0.509303332772961	0.61053962221561	NA	0	108054073211837	0.877043681501802	0.780812990994791	0	12846540463592	0	0
ENSMUSG00000089278	Gm24553	0	NA	NA	NA	NA	NA	0	0	0	0	0	0	0	0
ENSMUSG00000062345	Serpinb2	0.844932857566953	0.150096945985588	0.241858028343495	0.620599394668081	0.53486323805638	NA	217621384266029	0	0.877043681501802	156162598198958	0	12846540463592	0.859925308024753	0
ENSMUSG00000092572	Serpinb10	0.272691031471598	-0.063316876586572	0.137729116333235	-0.459720342889424	0.64571696585358	NA	0	0	0	0	0	12846540463592	0	0.896874205413582
ENSMUSG00000102843	NA	0	NA	NA	NA	NA	NA	0	0	0	0	0	0	0	0
ENSMUSG00000026315	Serpinb8	947183973410944	0.162022035014627	0.345776913189693	0.468573895000738	0.639374240402783	0.769792498864378	119691761346316	108054073211837	149097425855306	390406495497396	956729741804038	899257832451439	120389543123465	358749682165433
ENSMUSG00000086161	Gm15389	0	NA	NA	NA	NA	NA	0	0	0	0	0	0	0	0
ENSMUSG00000096241	Gm24267	0	NA	NA	NA	NA	NA	0	0	0	0	0	0	0	0
ENSMUSG00000077237	Gm22438	0	NA	NA	NA	NA	NA	0	0	0	0	0	0	0	0
ENSMUSG00000100457	RP23-428E11.1	0	NA	NA	NA	NA	NA	0	0	0	0	0	0	0	0
ENSMUSG00000101477	RP23-428E11.2	0	NA	NA	NA	NA	NA	0	0	0	0	0	0	0	0
ENSMUSG00000099484	RP24-146C18.1	0	NA	NA	NA	NA	NA	0	0	0	0	0	0	0	0
ENSMUSG00000100041	RP24-306F17.1	0.953046827268208	-0.0105960564960267	0.230995214560356	-0.0458713247207034	0.963412809667635	NA	217621384266029	0	0	156162598198958	119591217725505	0	0	269062261624075
ENSMUSG00000104478	NA	0	NA	NA	NA	NA	NA	0	0	0	0	0	0	0	0
ENSMUSG00000101231	RP23-3F6.1	0	NA	NA	NA	NA	NA	0	0	0	0	0	0	0	0
ENSMUSG00000101097	RP23-303B4.1	0	NA	NA	NA	NA	NA	0	0	0	0	0	0	0	0
ENSMUSG00000100831	RP24-79D2.1	0	NA	NA	NA	NA	NA	0	0	0	0	0	0	0	0
ENSMUSG00000100884	RP24-153G11.1	0	NA	NA	NA	NA	NA	0	0	0	0	0	0	0	0
ENSMUSG00000089037	Gm22159	0	NA	NA	NA	NA	NA	0	0	0	0	0	0	0	0
ENSMUSG00000084741	Gm25293	0	NA	NA	NA	NA	NA	0	0	0	0	0	0	0	0
ENSMUSG00000100025	RP24-302H24.1	496440782648248	-0.312236371678042	0.351322333548649	-0.888746150932662	0.374139521971464	0.540295589498981	217621384266029	432216292847347	526226208901081	390406495497396	478364870902019	513861618543679	515955184814852	896874205413582
ENSMUSG00000026312	Cdh7	482956871002529	0.674312436774491	0.139154155395248	484579447059413	1.26106e+07	1.38365e+09	542965353743742	545673069719775	534119602034598	768319983138874	387475545430635	3841115598614	321612065201258	379377788889945
ENSMUSG00000100290	RP23-284O15.1	0	NA	NA	NA	NA	NA	0	0	0	0	0	0	0	0
ENSMUSG00000100758	RP24-95N15.1	0	NA	NA	NA	NA	NA	0	0	0	0	0	0	0	0
ENSMUSG00000099926	RP24-95N15.2	0	NA	NA	NA	NA	NA	0	0	0	0	0	0	0	0
ENSMUSG00000047216	Cdh19	581837328660241	0.30884842437912	0.350841728694693	0.880306984942157	0.378693029695599	0.54479180791236	652864152798087	864432585694694	613930577051262	702731691895312	119591217725505	38539621390776	687940246419802	627811943789507
ENSMUSG00000102788	NA	0.431662712475964	0.0386018688801978	0.174683837737868	0.220981341949472	0.825106960834457	NA	108810692133015	108054073211837	0	0	0	12846540463592	0	0
ENSMUSG00000102160	NA	0	NA	NA	NA	NA	NA	0	0	0	0	0	0	0	0
ENSMUSG00000101253	RP24-480B20.2	0.824983079111925	0.251115565627331	0.227099908044839	110574930562169	0.26883504256139	NA	326432076399044	0	0.877043681501802	156162598198958	0	0	0	0.896874205413582
ENSMUSG00000101846	RP24-480B20.1	0.382158237546026	0.0363605580740438	0.170200062202427	0.213634223181414	0.830832309215881	NA	0	108054073211837	0	0.780812990994791	119591217725505	0	0	0
ENSMUSG00000100555	RP23-192E10.1	0.508688943864808	-0.113304275614502	0.181014011448359	-0.625942018012378	0.531352973072274	NA	0	0	0	0.780812990994791	239182435451009	0	0	0.896874205413582
ENSMUSG00000102728	NA	145233960780311	-0.192134714630324	0.283324122863148	-0.678144567037551	0.497680035518144	NA	0	216108146423673	17540873630036	0	119591217725505	38539621390776	0.859925308024753	179374841082716
ENSMUSG00000038702	Dsel	618746130302378	-0.235396913694868	0.152795652631698	-154059955005575	0.123414277510973	0.24074129393004	608251769023551	451666026025477	504300116863536	699608439931333	624266156527135	542124007563582	761893822909931	757858703574477
ENSMUSG00000101875	RP23-4E15.2	0.734346952751641	0.105853114699009	0.231097903757548	0.458044460715069	0.646920499245489	NA	0	216108146423673	0.877043681501802	0.780812990994791	119591217725505	0	0.859925308024753	0
ENSMUSG00000099732	RP23-341D24.1	0	NA	NA	NA	NA	NA	0	0	0	0	0	0	0	0
ENSMUSG00000101220	RP23-341D24.2	0	NA	NA	NA	NA	NA	0	0	0	0	0	0	0	0
ENSMUSG00000100020	RP24-145A22.1	0	NA	NA	NA	NA	NA	0	0	0	0	0	0	0	0
ENSMUSG00000101054	RP23-289H3.1	161448648442353	0.583502301479167	0.302555012476113	192858249712599	0.0537827136444014	0.127355238989686	22850245347933	162081109817755	219260920375451	203011377658646	837138524078533	167005026026696	120389543123465	10762490464963
ENSMUSG00000088691	Gm22331	0	NA	NA	NA	NA	NA	0	0	0	0	0	0	0	0
ENSMUSG00000099884	RP24-426D18.1	0	NA	NA	NA	NA	NA	0	0	0	0	0	0	0	0
ENSMUSG00000100304	RP24-128K11.1	0	NA	NA	NA	NA	NA	0	0	0	0	0	0	0	0
ENSMUSG00000101453	RP24-255M8.1	0	NA	NA	NA	NA	NA	0	0	0	0	0	0	0	0
ENSMUSG00000102105	RP24-322K23.2	0	NA	NA	NA	NA	NA	0	0	0	0	0	0	0	0
ENSMUSG00000099943	RP24-322K23.1	0	NA	NA	NA	NA	NA	0	0	0	0	0	0	0	0
ENSMUSG00000084546	Gm24937	0	NA	NA	NA	NA	NA	0	0	0	0	0	0	0	0
ENSMUSG00000097648	9330185C12Rik	0.112109275676698	-0.0327342327711312	0.134400432844307	-0.243557495153691	0.80757355096426	NA	0	0	0	0	0	0	0	0.896874205413582
ENSMUSG00000101687	RP24-304A3.1	0	NA	NA	NA	NA	NA	0	0	0	0	0	0	0	0
ENSMUSG00000100515	RP23-66A20.1	317876767687792	-0.0720185604298258	0.264334389800769	-0.272452481434999	0.785274123961967	0.871576747007265	315551007185742	237718961066041	385899219860793	296708936578021	227223313678459	3211635115898	292374604728416	466374586815063
ENSMUSG00000070695	Cntnap5a	899016069090946	-0.733419896119621	0.124161098032677	-590700233600221	348389	6.72606e+06	634366335135475	570525506558498	63761075645181	826880957463484	111100241266994	124739907901478	114370065967292	102064284576066
ENSMUSG00000092948	Gm23393	0	NA	NA	NA	NA	NA	0	0	0	0	0	0	0	0
ENSMUSG00000102033	RP23-122D16.1	0	NA	NA	NA	NA	NA	0	0	0	0	0	0	0	0
ENSMUSG00000094429	Gm19965	0.112109275676698	-0.0327342327711312	0.134400432844307	-0.243557495153691	0.80757355096426	NA	0	0	0	0	0	0	0	0.896874205413582
ENSMUSG00000101154	RP23-452K20.1	0.135067591514796	0.0221345141751604	0.134400432844307	0.164690795310173	0.86918736232804	NA	0	108054073211837	0	0	0	0	0	0
ENSMUSG00000065865	Gm24030	0	NA	NA	NA	NA	NA	0	0	0	0	0	0	0	0
ENSMUSG00000098815	Gm27785	0	NA	NA	NA	NA	NA	0	0	0	0	0	0	0	0
ENSMUSG00000101573	RP24-250E15.1	0	NA	NA	NA	NA	NA	0	0	0	0	0	0	0	0
ENSMUSG00000107979	NA	0	NA	NA	NA	NA	NA	0	0	0	0	0	0	0	0
ENSMUSG00000101373	RP23-113N18.1	0.219260920375451	0.049568887648306	0.134400432844307	0.368814940542103	0.712265667621037	NA	0	0	17540873630036	0	0	0	0	0
ENSMUSG00000099615	RP23-113N18.2	0	NA	NA	NA	NA	NA	0	0	0	0	0	0	0	0
ENSMUSG00000100265	RP23-113N18.3	0	NA	NA	NA	NA	NA	0	0	0	0	0	0	0	0
ENSMUSG00000100527	RP24-392D11.1	0	NA	NA	NA	NA	NA	0	0	0	0	0	0	0	0
ENSMUSG00000099571	RP23-113N18.4	0	NA	NA	NA	NA	NA	0	0	0	0	0	0	0	0
ENSMUSG00000101303	RP23-408P8.1	0	NA	NA	NA	NA	NA	0	0	0	0	0	0	0	0
ENSMUSG00000100305	RP23-293C19.2	0	NA	NA	NA	NA	NA	0	0	0	0	0	0	0	0
ENSMUSG00000099534	RP23-293C19.3	0.107490663503094	-0.0327342327711312	0.134400432844307	-0.243557495153691	0.80757355096426	NA	0	0	0	0	0	0	0.859925308024753	0
ENSMUSG00000100886	RP23-293C19.1	0	NA	NA	NA	NA	NA	0	0	0	0	0	0	0	0
ENSMUSG00000101415	RP23-133G16.2	0	NA	NA	NA	NA	NA	0	0	0	0	0	0	0	0
ENSMUSG00000100617	RP23-133G16.3	0	NA	NA	NA	NA	NA	0	0	0	0	0	0	0	0
ENSMUSG00000100703	RP23-133G16.1	0	NA	NA	NA	NA	NA	0	0	0	0	0	0	0	0
ENSMUSG00000100177	RP23-133G16.4	0	NA	NA	NA	NA	NA	0	0	0	0	0	0	0	0
ENSMUSG00000101363	RP23-133G16.5	0	NA	NA	NA	NA	NA	0	0	0	0	0	0	0	0
ENSMUSG00000101590	RP23-133G16.6	0	NA	NA	NA	NA	NA	0	0	0	0	0	0	0	0
ENSMUSG00000102030	RP24-392D11.2	726868118028139	-0.0949154302258058	0.345059749805319	-0.275069550358617	0.783262804819613	0.870401721348594	435242768532058	756378512482857	789339313351622	780812990994791	478364870902019	642327023179599	945917838827228	98656162595494
ENSMUSG00000099870	RP24-459N9.1	0	NA	NA	NA	NA	NA	0	0	0	0	0	0	0	0
ENSMUSG00000026374	Tsn	603389658509206	0.264649284271863	0.0901112104331344	293691853654814	0.00331491169943751	0.0130532942079732	64502978296451	734659643767278	632260789994649	625977774880524	606805838739211	549960397246373	50649600642658	525927034054524
ENSMUSG00000026377	Nifk	157653544540521	0.0909522238705109	0.102092834427575	0.8908776446503	0.37299481462579	0.539157016027419	159298853282733	187365762949325	167252230062394	137188842517785	152359211382293	153387693135288	150830899027542	153544863966805
ENSMUSG00000099936	RP24-183E22.3	0.421515752489417	0.0298302419347867	0.154880155044051	0.19260209241334	0.847270606103174	NA	217621384266029	0	0	0	119591217725505	0	0	0
ENSMUSG00000064302	Clasp1	517729403152521	-0.0983335131102493	0.0910818877822829	-107961654621499	0.280312970189239	0.441541421036353	475285103237007	490565492381738	46728887350416	565777093274826	508860631422023	572441843057659	559725382993312	50189080534944
ENSMUSG00000077257	Gm26080	0	NA	NA	NA	NA	NA	0	0	0	0	0	0	0	0
ENSMUSG00000107722	NA	0.112109275676698	-0.0327342327711312	0.134400432844307	-0.243557495153691	0.80757355096426	NA	0	0	0	0	0	0	0	0.896874205413582
ENSMUSG00000080542	Gm22710	0	NA	NA	NA	NA	NA	0	0	0	0	0	0	0	0
ENSMUSG00000100770	RP24-553C6.2	0	NA	NA	NA	NA	NA	0	0	0	0	0	0	0	0
ENSMUSG00000026380	Tfcp2l1	562680160191866	-0.389229237014155	0.216856095571111	-179487339744397	0.0726738732873353	0.160949353729793	609339875944881	367383848920245	464833151195955	476295924506823	717547306353028	526708159007271	76533352414203	573999491464692
ENSMUSG00000089601	Gm22094	0	NA	NA	NA	NA	NA	0	0	0	0	0	0	0	0
ENSMUSG00000101624	RP24-236C22.2	0	NA	NA	NA	NA	NA	0	0	0	0	0	0	0	0
ENSMUSG00000088363	Gm23497	0	NA	NA	NA	NA	NA	0	0	0	0	0	0	0	0
ENSMUSG00000100040	RP23-353I19.3	0	NA	NA	NA	NA	NA	0	0	0	0	0	0	0	0
ENSMUSG00000048402	Gli2	223222671340962	0.576292319363375	0.140586176447758	409921041972093	4.14562e+09	0.000306773529015406	285084013388498	226913553744857	302580070118122	26235316497425	194933684892573	149019869377667	190903418381495	173993595850235
ENSMUSG00000098273	Mir6346	0	NA	NA	NA	NA	NA	0	0	0	0	0	0	0	0
ENSMUSG00000097408	Gm26831	0.640427838375538	0.0432759429556228	0.208040170339163	0.208017244386366	0.835215502787197	NA	0	216108146423673	0	0.780812990994791	0	12846540463592	0	0.896874205413582
ENSMUSG00000096939	Gm8321	0.109630460187725	0.0221345141751603	0.134400432844307	0.164690795310172	0.86918736232804	NA	0	0	0.877043681501802	0	0	0	0	0
ENSMUSG00000100767	RP24-117M7.2	0.109630460187725	0.0221345141751603	0.134400432844307	0.164690795310172	0.86918736232804	NA	0	0	0.877043681501802	0	0	0	0	0
ENSMUSG00000099860	RP23-400A19.2	0.397611662999847	-0.0547783727516139	0.171531687606444	-0.319348416120614	0.749462322378227	NA	108810692133015	0	0	0	119591217725505	0	0	0.896874205413582
ENSMUSG00000101179	RP23-400A19.3	137971478881365	-0.42181960464583	0.286679332358249	-147139872684893	0.141183317540021	NA	108810692133015	0	0.877043681501802	0	119591217725505	25693080927184	171985061604951	358749682165433
ENSMUSG00000037035	Inhbb	360017277797314	-154851095142102	0.128330868102528	-120665508954858	1.58645e-19	4.39581e-17	177361428176814	146953539568098	20435117778992	183491052883776	49989129009261	508723002358243	549492271827817	609874459681236
ENSMUSG00000004451	Ralb	848926331912719	-0.42663884586075	0.114825005228133	-371555694696561	0.000202756592316887	0.00123074064814876	652864152798087	730445534912016	87090437573129	628554457750807	960317478335803	101873065876284	929579257974758	100001473903614
ENSMUSG00000101437	RP23-386K20.3	0	NA	NA	NA	NA	NA	0	0	0	0	0	0	0	0
ENSMUSG00000098447	Gm27184	59728573063848	0.0849215205821083	0.349176030828501	0.243205469689922	0.807846229856158	0.88627921480929	326432076399044	32416221963551	526226208901081	132738208469114	956729741804038	513861618543679	0.859925308024753	717499364330865
ENSMUSG00000098923	Tmem185b	274148608834577	-0.195971458274437	0.17125827171626	-114430360829007	0.252497747400357	0.409816697022294	233942988085981	246363286922988	316612769022151	220970076451526	200913245778848	326302127775236	342250272593852	305834104046031
ENSMUSG00000101731	RP23-386K20.4	285512051675487	-0.0853912186462398	0.327978163116583	-0.260356414691812	0.794588859901988	0.877854025992689	217621384266029	216108146423673	263113104450541	312325196397916	717547306353028	38539621390776	171985061604951	0
ENSMUSG00000084505	Gm25322	0	NA	NA	NA	NA	NA	0	0	0	0	0	0	0	0
ENSMUSG00000026383	Epb4.1l5	457734229646989	-0.427038087040831	0.10875181934748	-392672131466945	8.61117e+09	0.000584513064370238	353634749432297	400880611615914	431505491298887	368543731749541	508262675333395	557539856119892	558091524908065	483415196717921
ENSMUSG00000102687	NA	0	NA	NA	NA	NA	NA	0	0	0	0	0	0	0	0
ENSMUSG00000026384	Ptpn4	181874245331128	-0.0788903468455461	0.100234127750353	-0.787060740849001	0.431246309883683	0.5936298391662	185631040778923	172886517138939	18496851242873	163502240314309	180463147547787	218391187881064	179552404315568	169598912243708
ENSMUSG00000091876	Gm3851	0.107490663503094	-0.0327342327711312	0.134400432844307	-0.243557495153691	0.80757355096426	NA	0	0	0	0	0	0	0.859925308024753	0
ENSMUSG00000103146	NA	0.107490663503094	-0.0327342327711312	0.134400432844307	-0.243557495153691	0.80757355096426	NA	0	0	0	0	0	0	0.859925308024753	0
ENSMUSG00000100436	RP23-274C16.5	0	NA	NA	NA	NA	NA	0	0	0	0	0	0	0	0
ENSMUSG00000090277	Gm8338	0	NA	NA	NA	NA	NA	0	0	0	0	0	0	0	0
ENSMUSG00000100042	RP23-133I8.2	0	NA	NA	NA	NA	NA	0	0	0	0	0	0	0	0
ENSMUSG00000100636	RP23-133I8.3	308465656475259	-0.374540508174637	0.340263903019111	-110073535526806	0.271011853977905	0.431186106211672	217621384266029	0	350817472600721	234243897298437	358773653176514	513861618543679	343970123209901	448437102706791
ENSMUSG00000101224	RP23-133I8.4	0.574720641584328	0.131680802818688	0.188738657050614	0.697688565111359	0.485371980862888	NA	217621384266029	0	0	156162598198958	0	0	0.859925308024753	0
ENSMUSG00000036975	Tmem177	240641014208303	-0.324961265861172	0.161723076576535	-200936856223722	0.0444980616801162	0.109715430027027	204564101210067	192336250317069	225400226145963	227216580379484	196129597069828	244084268808248	303553633732738	331843456003025
ENSMUSG00000036962	Gm101	67728001985922	-0.0496397958581243	0.345305592602679	-0.143756130574003	0.885693045686103	0.932325929037546	544053460665073	756378512482857	701634945201442	624650392795833	837138524078533	642327023179599	773932777222278	538124523248149
ENSMUSG00000092245	Gm17973	0	NA	NA	NA	NA	NA	0	0	0	0	0	0	0	0
ENSMUSG00000026387	Sctr	146464350185398	-0.0574929618799881	0.336254178169039	-0.17098066169184	0.864238971408455	0.920828275807979	141453899772919	226913553744857	114015678595234	936975589193749	143509461270606	513861618543679	275176098567921	125562388757901
ENSMUSG00000050777	Tmem37	489079828596376	0.316901870090843	0.264740130058937	119702997056129	0.231294873302664	0.384735270354554	67462629122469	691546068555755	596389703421226	265476416938229	346814531403964	346856592516984	524554437895099	466374586815063
ENSMUSG00000026385	Dbi	324811656856543	-0.0928257206358418	0.197124320398789	-0.470899381913162	0.637712589448666	0.768450310683793	237424930234238	299850053162847	503335368813884	21284962134518	387714727866086	321291976994436	299339999723417	336686576712259
ENSMUSG00000026388	3110009E18Rik	615660229223963	0.544758706343976	0.20527717637791	265377143214932	0.00795977237369434	0.0271720634925714	848723398637513	637519031949836	815650623796676	679307302165468	406610140266716	423935835298536	59334846253708	520187039139877
ENSMUSG00000026389	Steap3	972938803781145	-0.646390736080989	0.246884356121004	-261819236438041	0.00883969574707167	0.0296106477834396	729031637291197	540270366059183	120154984365747	429447145047135	104044359421189	102772323708736	148767078288282	13273738240121
ENSMUSG00000036907	C1ql2	168012902827361	0.507466083973654	0.30556826162377	166072903408558	0.0967678794731733	0.199886024031472	163216038199522	237718961066041	245572230820505	18739511783875	837138524078533	102772323708736	189183567765446	134531130812037
ENSMUSG00000101275	RP24-364H15.1	0.135067591514796	0.0221345141751604	0.134400432844307	0.164690795310173	0.86918736232804	NA	0	108054073211837	0	0	0	0	0	0
ENSMUSG00000026390	Marco	0.107490663503094	-0.0327342327711312	0.134400432844307	-0.243557495153691	0.80757355096426	NA	0	0	0	0	0	0	0.859925308024753	0
ENSMUSG00000058665	En1	624402798042433	122359590200052	0.350504597055797	349095536058187	0.000481296661736542	0.00258632866056897	15233496898622	864432585694694	964748049651983	109313818739271	119591217725505	0	429962654012377	0
ENSMUSG00000099957	RP24-358J4.2	0	NA	NA	NA	NA	NA	0	0	0	0	0	0	0	0
ENSMUSG00000101386	RP23-187I13.1	0.259119482344606	-0.00540349221411349	0.135655630970768	-0.0398324210756711	0.968226728453795	NA	0	0	0.877043681501802	0	119591217725505	0	0	0
ENSMUSG00000101922	RP24-534C15.2	0	NA	NA	NA	NA	NA	0	0	0	0	0	0	0	0
ENSMUSG00000100761	RP24-534C15.1	0	NA	NA	NA	NA	NA	0	0	0	0	0	0	0	0
ENSMUSG00000099336	RP24-534C15.3	0	NA	NA	NA	NA	NA	0	0	0	0	0	0	0	0
ENSMUSG00000100979	RP24-534C15.4	0	NA	NA	NA	NA	NA	0	0	0	0	0	0	0	0
ENSMUSG00000102360	NA	0	NA	NA	NA	NA	NA	0	0	0	0	0	0	0	0
ENSMUSG00000097881	Celrr	258183766750254	-0.689001972635176	0.328813295908533	-209542004903244	0.0361336688145394	0.0931661424100174	141453899772919	97248665890653	385899219860793	546569093696354	382691896721615	372549673444168	343970123209901	286999745732346
ENSMUSG00000101700	RP23-36O22.1	0.232669215389145	0.0495688876483061	0.134400432844307	0.368814940542104	0.712265667621036	NA	0	108054073211837	0	0.780812990994791	0	0	0	0
ENSMUSG00000104332	NA	0.109630460187725	0.0221345141751603	0.134400432844307	0.164690795310172	0.86918736232804	NA	0	0	0.877043681501802	0	0	0	0	0
ENSMUSG00000003721	Insig2	582765738897903	-0.0272002959710188	0.142210818604369	-0.191267417190601	0.8483160871216	0.911166323539159	626749586686164	504612521899277	662167979533861	516117387047557	444879329938878	607641363927901	638064578554367	661893163595223
ENSMUSG00000104253	NA	702133613566909	0.498548201258275	0.204220390506279	244122636345144	0.0146374765423696	0.0450012620750175	957534090770528	950875844264163	79810975016664	632458522705781	50228311444712	693713185033967	490157425574109	591936975572964
ENSMUSG00000101791	RP24-98O21.6	0.823091531808981	0.293031282256062	0.242931924186753	120622797204206	0.227729601296712	NA	108810692133015	216108146423673	0.877043681501802	156162598198958	0	0	0	0.896874205413582
ENSMUSG00000026339	Ccdc93	106250768287432	-0.0675024409220415	0.144403894105731	-0.467455821327208	0.640173792907534	0.770447546988928	103805400294896	854707719105628	900723860902351	135158728741198	910089166891091	116261191195507	115401976336922	112826775041029
ENSMUSG00000085857	Gm15392	0.0976016238743489	0.0221345141751603	0.134400432844307	0.164690795310172	0.86918736232804	NA	0	0	0	0.780812990994791	0	0	0	0
ENSMUSG00000083582	Gm15393	0.149489022156881	-0.0327342327711312	0.134400432844307	-0.243557495153691	0.80757355096426	NA	0	0	0	0	119591217725505	0	0	0
ENSMUSG00000050534	Htr5b	414227714280563	-183943648378473	0.272966615383077	-673868663830296	1598.25	45502.6	979296229197131	280940590350775	105245241780216	936975589193749	621874332172625	693713185033967	756734271061783	663686912006051
ENSMUSG00000081130	Gm8217	0	NA	NA	NA	NA	NA	0	0	0	0	0	0	0	0
ENSMUSG00000001674	Ddx18	215450079778374	-0.0708875443383569	0.133054571517788	-0.532770452978237	0.594192489545121	0.733346853627426	242647843456622	190175168852833	209613439878931	199107312703672	197325509247083	214537225741986	245078712787055	225115425558809
ENSMUSG00000102006	RP23-265D3.1	0	NA	NA	NA	NA	NA	0	0	0	0	0	0	0	0
ENSMUSG00000102488	NA	0.136013365166268	0.0221345141751603	0.134400432844307	0.164690795310172	0.86918736232804	NA	108810692133015	0	0	0	0	0	0	0
ENSMUSG00000083584	Gm15394	0	NA	NA	NA	NA	NA	0	0	0	0	0	0	0	0
ENSMUSG00000100913	RP23-219C1.1	0.24255825501789	-0.00529985929798542	0.134400432844307	-0.0394333499217589	0.968544891186363	NA	0	108054073211837	0	0	0	0	0.859925308024753	0
ENSMUSG00000080410	Gm26472	0	NA	NA	NA	NA	NA	0	0	0	0	0	0	0	0
ENSMUSG00000099960	RP23-219C1.2	0	NA	NA	NA	NA	NA	0	0	0	0	0	0	0	0
ENSMUSG00000089274	Gm24547	0	NA	NA	NA	NA	NA	0	0	0	0	0	0	0	0
ENSMUSG00000103263	NA	0	NA	NA	NA	NA	NA	0	0	0	0	0	0	0	0
ENSMUSG00000089190	Gm25771	0	NA	NA	NA	NA	NA	0	0	0	0	0	0	0	0
ENSMUSG00000099451	RP23-148M18.1	0	NA	NA	NA	NA	NA	0	0	0	0	0	0	0	0
ENSMUSG00000104180	NA	0	NA	NA	NA	NA	NA	0	0	0	0	0	0	0	0
ENSMUSG00000100762	RP23-252K18.1	0	NA	NA	NA	NA	NA	0	0	0	0	0	0	0	0
ENSMUSG00000100405	RP24-282H12.1	0	NA	NA	NA	NA	NA	0	0	0	0	0	0	0	0
ENSMUSG00000100525	RP23-247F18.1	0	NA	NA	NA	NA	NA	0	0	0	0	0	0	0	0
ENSMUSG00000101495	RP23-247F18.2	0	NA	NA	NA	NA	NA	0	0	0	0	0	0	0	0
ENSMUSG00000036815	Dpp10	2774546527277	-0.703292818845715	0.0853269723878859	-824232712311217	0.0168893	0.985944	192268492999037	222915553036019	216542084962795	208711312492908	359012835611965	36240090647793	3126688419978	345117194243146
ENSMUSG00000102801	NA	223175902053534	0.157922282800165	0.330209947977264	0.478248107810001	0.632473625625264	0.763821586060517	326432076399044	172886517138939	13155655222527	327941456217812	346814531403964	231237728344656	601947715617327	188343583136852
ENSMUSG00000102681	NA	0.307312523425396	0.0248512788287051	0.142075974546623	0.174915420485467	0.861146093277358	NA	0	0	0	156162598198958	0	0	0	0.896874205413582
ENSMUSG00000077472	Gm24791	0.136013365166268	0.0221345141751603	0.134400432844307	0.164690795310172	0.86918736232804	NA	108810692133015	0	0	0	0	0	0	0
ENSMUSG00000104410	NA	0.789830639372155	-0.0399363543371336	0.218891789534545	-0.182447932021821	0.855231212675496	NA	0	108054073211837	0	156162598198958	239182435451009	12846540463592	0	0
ENSMUSG00000102521	NA	0	NA	NA	NA	NA	NA	0	0	0	0	0	0	0	0
ENSMUSG00000104205	NA	0	NA	NA	NA	NA	NA	0	0	0	0	0	0	0	0
ENSMUSG00000102902	NA	0	NA	NA	NA	NA	NA	0	0	0	0	0	0	0	0
ENSMUSG00000101985	RP23-267J24.4	0	NA	NA	NA	NA	NA	0	0	0	0	0	0	0	0
ENSMUSG00000101994	RP23-267J24.1	0.272691031471598	-0.063316876586572	0.137729116333235	-0.459720342889424	0.64571696585358	NA	0	0	0	0	0	12846540463592	0	0.896874205413582
ENSMUSG00000102940	NA	449812287426911	-0.553945426062705	0.346857827006061	-159703885261619	0.110257046931157	0.221312813414617	326432076399044	108054073211837	0.877043681501802	468487794596875	358773653176514	12846540463592	515955184814852	448437102706791
ENSMUSG00000103914	NA	0.24709064603123	-0.00529985929798546	0.134400432844307	-0.0394333499217592	0.968544891186362	NA	0	0	0	0.780812990994791	119591217725505	0	0	0
ENSMUSG00000065340	Gm25578	0	NA	NA	NA	NA	NA	0	0	0	0	0	0	0	0
ENSMUSG00000100851	RP24-63O23.1	242880405077941	-0.86066899318471	0.284877345176043	-302119142767513	0.00251782125325537	0.0104201046169686	15233496898622	97248665890653	149097425855306	218627637478541	394651018494166	244084268808248	292374604728416	394624650381976
[truncated: 46,710 more rows]
