# Supplementary material for: Conditional Loss of BAF (mSWI/SNF) Scaffolding Subunits Affects Specification and Proliferation of Oligodendrocyte Precursors in Developing Mouse Forebrain
Source: Front Cell Dev Biol. 2021 Jul 15;9:619538. doi: 10.3389/fcell.2021.619538 (PMC8320002; doi:10.3389/fcell.2021.619538)
Supplement: Supplementary file 2 [file Data_Sheet_2.XLSX]

## Sheet: Fig3a_Olig2
Hemiphere	Medial
	Control	%
1	42	89.6797
2	45	96.0854
3	55	117.438
4	47	100.356
5	42	89.6797
6	50	106.762
n	6	6
Mean	46.8333	100
Std	5.03653	10.7542
	dcKO	%
1	25	53.3808
2	24	51.2456
3	21
4	22
5	26	55.516
6	21	44.8399
n	6	4
Mean	23.1667	51.2456
Std	2.13698	4.61263
P-value	1.89429e-05	1.94212e-05
		****

## Sheet: Fig3_PDGFR_Ki67_Idu
Nr PDGFR+/Ki67+ mantle_Olig2_cre
Hemiphere	PDGFR+			PDGFR+Ki67+			PDGFR+Ki67+/Total PDGFR
	Control	%		Control	%		Control	%
1	29	114.474		23	113.115		0.793103	98.3373
2	18	71.0526		15	73.7705		0.833333	103.325
3	29	114.474		23	113.115		0.793103	98.3373
4	30	118.421		27	132.787		0.9	111.591
n	4	4		4	4		4	4
Mean	25.3333	100		20.3333	100		0.806513	100
Std	6.35085	25.0692		4.6188	22.7154		0.0232267	2.87989
	dcKO	%		dcKO	%		dcKO	%
1	22	86.8421		6	29.5082		0.272727	33.8156
2	14	55.2632		4	19.6721		0.285714	35.4259
3	20	78.9474		3	14.7541		0.15	18.5986
4	20	78.9474		5	24.5902		0.25	30.9976
n	4	4		4	4		4	4
Mean	19	73.6842		4.5	21.3115		0.23961	29.28
Std	3.4641	16.4342		1.52753	7.51242		0.0748877	9.28536
P-value	0.213979	0.213979		0.0185055	0.0185055		0.00310125	0.00310125
		NS			*			**
Nr PDGFR+/Ki67+ mantle_Olig2_cre												Nr PDGFR+/DAPI+ Cortex_hGFAP_cre
Hemiphere	PDGFR+			PDGFR+IDU+			PDGFR+IDU+/Total PDGFR+					Hemiphere	PDGFR+			DAPI+			PDGFR+/DAPI+
	Control	%		Control	%		Control	%					Control	%		Control	%		Control	%
1	36	83.0769		31	87.7358		0.861111	105.141				1	140	111.406		686	114.397		0.204082	97.2572
2	45	103.846		36	101.887		0.8	97.6789				2	109	86.7374		521	86.8816		0.209213	99.7027
3	49	113.077		39	110.377		0.795918	97.1806				3	128	101.857		592	98.7215		0.216216	103.04
4	45	103.846		36	101.887		0.8	97.6789				4	161	128.117		744	124.069		0.216398	103.127
5	49	113.077		39	110.377		0.795918	97.1806				5	106	84.3501		520	86.7148		0.203846	97.145
n	5	5		5	5		5	5				n	5	5		5	5		5	5
Mean	43.3333	100		35.3333	100		0.81901	100				Mean	125.667	100		599.667	100		0.209837	100
Std	6.65833	15.3654		4.04145	11.4381		0.0365179	4.45878				Std	21.9203	17.4432		100.054	19.4562		0.00362846	2.90287
	dcKO	%		dcKO	%		dcKO	%					dcKO	%		dcKO	%		dcKO	%
1	28	64.6154		16	45.283		0.571429	69.7707				1	35	27.8515		228	38.0211		0.153509	73.1562
2	35	80.7692		19	53.7736		0.542857	66.2821				2	36	28.6472		228	38.0211		0.157895	75.2464
3	28	64.6154		16	45.283		0.571429	69.7707				3	40	31.8302		323	53.8633		0.123839	59.0168
4	28	64.6154		16	45.283		0.571429	69.7707				4	40	31.8302		324	54.03		0.123457	58.8346
5	35	80.7692		19	53.7736		0.542857	66.2821				5	27	21.4854		325	54.1968		0.0830769	39.5912
n	5	5		5	5		5	5				n	5	3		5	3		3	3
Mean	30.3333	70		17	48.1132		0.561905	68.6078				Mean	37	29.443		259.667	43.3018		0.145081	69.1398
Std	4.04145	9.32643		1.73205	4.90203		0.0164957	2.01411				Std	2.64575	2.10537		54.8483	9.14646		0.0185262	8.82886
P-value	0.0561846	0.0561846		0.00762152	0.00762152		0.00217933	0.00217933				P-value	0.00871619	0.00871619		0.00625972	0.00625972		0.0204921	0.0181944
		*			**			**						**			**			NS

## Sheet: Figs_ISH_OLs
Nr Olig2_E15.5
Hemiphere	Total			R			M			C
	Control	%		Control	%		Control	%		Control	%
1	1126	88.7488		300	77.9221		380	98.4456		446	89.6032
2	1251	98.601		350	90.9091		423	109.585		478	96.0321
3	1362	107.35		437	113.506		425	110.104		500	100.452
4	1336	105.3		453	117.662		316	81.8653		567	113.913
n	4	4		4	4		4	4		4	4
Mean	1268.75	100		385	100		386	100		497.75	100
Std	106.318	8.37977		72.5213	18.8367		51.0751	13.2319		51.2144	10.2892
				dcKO	%		dcKO	%		dcKO	%
1	612	48.2365		163	42.3377		201	52.0725		248	49.8242
2	608	47.9212		164	42.5974		207	53.6269		237	47.6143
3	524	41.3005		150	38.961		171	44.3005		203	40.7835
4	591	46.5813		185	48.0519		186	48.1865		220	44.1989
n	4	4		4	4		4	4		4	4
Mean	583.75	46.0099		165.5	42.987		191.25	49.5466		227	45.6052
Std	40.8605	3.22053		14.4799	3.76101		16.1323	4.17934		19.7146	3.96075
P-value	2.00341e-05	2.00341e-05	#DIV/0!	0.00102008	0.00102008	#DIV/0!	0.00034413	0.00034413	#DIV/0!	6.2499e-05	6.2499e-05
		**			NS			*			*
Nr Olig2_E18.5
Hemiphere	Total			R			M			C
	Control	%		Control	%		Control	%		Control	%
1	1134	92.9318		303	96.7279		469	106.47		362	77.5991
2	1123	92.0303		305	97.3663		456	103.519		362	77.5991
3	1359	111.371		303	96.7279		435	98.7514		621	133.119
4	1265	103.667		342	109.178		402	91.2599		521	111.683
n	4	4		4	4		4	4		4	4
Mean	1220.25	100		313.25	100		440.5	100		466.5	100
Std	112.769	9.24149		19.1898	6.12605		29.2404	6.638		127.385	27.3066
				dcKO	%		dcKO	%		dcKO	%
1	457	37.4513		187	59.6967		169	38.3655		101	21.6506
2	326	26.7158		100	31.9234		148	33.5982		78	16.7203
3	342	28.027		117	37.3504		96	21.7934		129	27.6527
4	412	33.7636		118	37.6696		94	21.3394		200	42.8725
n	4	4		4	4		4	4		4	4
Mean	384.25	31.4894		130.5	41.66		126.75	28.7741		127	27.224
Std	61.2121	5.01635		38.5616	12.3102		37.6597	8.5493		52.9465	11.3497
P-value	8.00721e-05	8.00721e-05		0.00068745	0.00068745		1.8681e-05	1.8681e-05		0.00788475	0.00788475
		*			**			***			*
Nr Olig1_E15.5
Hemiphere	Total			R			M			C
	Control	%		Control	%		Control	%		Control	%
1	795	101.988		195	103.862		269	129.952		331	86.0299
2	651	83.5151		130	69.241		186	89.8551		335	87.0695
3	822	105.452		188	100.133		152	73.43		482	125.276
4	850	109.044		238	126.764		221	106.763		391	101.624
n	4	4		4	4		4	4		4	4
Mean	779.5	100		187.75	100		207	100		384.75	100
Std	88.5607	11.3612		44.395	23.6458		50.02	24.1642		70.3817	18.2928
				dcKO	%		dcKO	%		dcKO	%
1	291	37.3316		40	21.3049		133	64.2512		118	30.6693
2	292	37.4599		54	28.7617		138	66.6667		100	25.9909
3	255	32.7133		40	21.3049		75	36.2319		140	36.3873
4	234	30.0192		41	21.8375		81	39.1304		112	29.1098
n	4	4		4	4		4	4		4	4
Mean	268	34.381		43.75	23.3023		106.75	51.57		117.5	30.5393
Std	28.4605	3.65112		6.84957	3.64824		33.3504	16.1113		16.7631	4.35687
P-value	0.000660454	0.000660454		0.00666963	0.00666963		0.0193224	0.0193224		0.00352472	0.00352472
		**			**			*			**
Nr Sox10_E15.5
Hemiphere	Total			R			M			C
	Control	%		Control	%		Control	%		Control	%
1	712	114.194		100	71.4286		302	123.77		310	129.436
2	546	87.5702		105	75		257	105.328		184	76.8267
3	601	96.3913		168	120		209	85.6557		224	93.5282
4	635	101.844		187	133.571		208	85.2459		240	100.209
n	4	4		4	4		4	4		4	4
Mean	623.5	100		140	100		244	100		239.5	100
Std	69.467	11.1415		44.0379	31.4556		44.9222	18.4107		52.5706	21.9501
				dcKO	%		dcKO	%		dcKO	%
1	140	22.4539		38	27.1429		72	29.5082		30	12.5261
2	205	32.8789		68	48.5714		88	36.0656		49	20.4593
3	188	30.1524		55	39.2857		81	33.1967		52	21.7119
4	219	35.1243		65	46.4286		86	35.2459		68	28.3925
n	4	4		4	4		4	4		4	4
Mean	188	30.1524		56.5	40.3571		81.75	33.5041		49.75	20.7724
Std	34.419	5.52029		13.5277	9.66268		7.13559	2.92442		15.5858	6.50763
P-value	0.00021248	2.9711e-05	#DIV/0!	0.0110308	0.0110308	#DIV/0!	0.000381963	0.000381963	#DIV/0!	0.000450316	0.000450316
		**			NS			***			***
Nr Sox10_E18.5
Hemiphere	Total			R			M			C
	Control	%		Control	%		Control	%		Control	%
1	1845	102.528		251	98.528		585	103.723		1009	102.88
2	1901	105.64		281	110.304		656	116.312		964	98.2921
3	1734	96.3601		275	107.949		509	90.2482		950	96.8646
4	1718	95.471		212	83.2188		506	89.7163		1000	101.963
n	4	4		4	4		4	4		4	4
Mean	1799.5	100		254.75	100		564	100		980.75	100
Std	88.1381	4.89792		31.3089	12.2901		71.4003	12.6596		28.2533	2.88079
				dcKO	%		dcKO	%		dcKO	%
1	122	6.77966		33	12.9539		50	8.86525		39	3.97655
2	117	6.50181		47	18.4495		26	4.60993		44	4.48636
3	271	15.0597		139	54.5633		82	14.539		50	5.09814
4	303	16.838		119	46.7125		106	18.7943		78	7.9531
n	4	4		4	4		4	4		4	4
Mean	203.25	11.2948		84.5	33.1698		66	11.7021		52.75	5.37854
Std	97.6059	5.42406		52.3418	20.5463		35.1757	6.23683		17.4236	1.77656
P-value	3.60528e-07	3.60528e-07		0.00270517	0.00270517		0.000136688	0.000136688		3.52465e-08	3.52465e-08
		*			**			***			**
Nr PLP_E18.5
Hemiphere	Total			R			M			C
	Control	%		Control	%		Control	%		Control	%
1	25	108.696		0	#DIV/0!		10	104.167		15	111.94
2	21	91.3043		0	#DIV/0!		10	104.167		11	82.0896
3	23	100		0	#DIV/0!		10	104.167		13	97.0149
4	22	95.6522		0	#DIV/0!		9	93.75		13	97.0149
5	24	104.348		0	#DIV/0!		9	93.75		15	111.94
n	5	5		5	5		5	5		5	5
Mean	23	100		0	#DIV/0!		9.6	100		13.4	100
Std	1.58114	6.87452		0	#DIV/0!		0.547723	5.70544		1.67332	12.4875
				dcKO	%		dcKO	%		dcKO	%
1	1	4.34783		0	#DIV/0!		1	10.4167		0	0
2	1	4.34783		0	#DIV/0!		1	10.4167		0	0
3	1	4.34783		0	#DIV/0!		1	10.4167		0	0
4	1	4.34783		0	#DIV/0!		0	0		1	7.46269
5	1	4.34783		0	#DIV/0!		0	0		1	7.46269
n	5	5		5	5		5	5		5	5
Mean	1	4.34783		0	#DIV/0!		0.6	6.25		0.4	2.98507
Std	0	0		0	#DIV/0!		0.547723	5.70544		0.547723	4.08748
P-value	1.23836e-09	1.23836e-09	#DIV/0!	#DIV/0!	#DIV/0!	#DIV/0!	5.17107e-09	5.17107e-09	#DIV/0!	1.82811e-07	1.82811e-07
		*			*			**			*
